# Supplementary material for: Impact of Wolbachia on oxidative stress sensitivity in the parasitic wasp Asobara japonica
Source: PLoS One. 2017 Apr 20;12(4):e0175974. doi: 10.1371/journal.pone.0175974 (PMC5398613; doi:10.1371/journal.pone.0175974)
Supplement: S1 File — (XLSX) [file pone.0175974.s002.xlsx]

## Sheet: Larval development duration
A. japonica line	Reproductive mode	Antibiotic treatment	Paraquat treatment	Vial	Larval development duration (days)
Amami	Arrhenotokous	No	No	10	19
Amami	Arrhenotokous	No	No	1	20
Amami	Arrhenotokous	No	No	1	20
Amami	Arrhenotokous	No	No	1	20
Amami	Arrhenotokous	No	No	1	20
Amami	Arrhenotokous	No	No	1	20
Amami	Arrhenotokous	No	No	1	20
Amami	Arrhenotokous	No	No	1	20
Amami	Arrhenotokous	No	No	1	20
Amami	Arrhenotokous	No	No	1	20
Amami	Arrhenotokous	No	No	1	20
Amami	Arrhenotokous	No	No	2	20
Amami	Arrhenotokous	No	No	2	20
Amami	Arrhenotokous	No	No	2	20
Amami	Arrhenotokous	No	No	2	20
Amami	Arrhenotokous	No	No	2	20
Amami	Arrhenotokous	No	No	2	20
Amami	Arrhenotokous	No	No	2	20
Amami	Arrhenotokous	No	No	2	20
Amami	Arrhenotokous	No	No	2	20
Amami	Arrhenotokous	No	No	2	20
Amami	Arrhenotokous	No	No	3	20
Amami	Arrhenotokous	No	No	4	20
Amami	Arrhenotokous	No	No	4	20
Amami	Arrhenotokous	No	No	4	20
Amami	Arrhenotokous	No	No	4	20
Amami	Arrhenotokous	No	No	4	20
Amami	Arrhenotokous	No	No	4	20
Amami	Arrhenotokous	No	No	4	20
Amami	Arrhenotokous	No	No	4	20
Amami	Arrhenotokous	No	No	4	20
Amami	Arrhenotokous	No	No	4	20
Amami	Arrhenotokous	No	No	4	20
Amami	Arrhenotokous	No	No	4	20
Amami	Arrhenotokous	No	No	4	20
Amami	Arrhenotokous	No	No	5	20
Amami	Arrhenotokous	No	No	5	20
Amami	Arrhenotokous	No	No	5	20
Amami	Arrhenotokous	No	No	5	20
Amami	Arrhenotokous	No	No	5	20
Amami	Arrhenotokous	No	No	5	20
Amami	Arrhenotokous	No	No	5	20
Amami	Arrhenotokous	No	No	7	20
Amami	Arrhenotokous	No	No	7	20
Amami	Arrhenotokous	No	No	7	20
Amami	Arrhenotokous	No	No	7	20
Amami	Arrhenotokous	No	No	7	20
Amami	Arrhenotokous	No	No	7	20
Amami	Arrhenotokous	No	No	8	20
Amami	Arrhenotokous	No	No	8	20
Amami	Arrhenotokous	No	No	8	20
Amami	Arrhenotokous	No	No	8	20
Amami	Arrhenotokous	No	No	8	20
Amami	Arrhenotokous	No	No	8	20
Amami	Arrhenotokous	No	No	8	20
Amami	Arrhenotokous	No	No	10	20
Amami	Arrhenotokous	No	No	10	20
Amami	Arrhenotokous	No	No	10	20
Amami	Arrhenotokous	No	No	10	20
Amami	Arrhenotokous	No	No	10	20
Amami	Arrhenotokous	No	No	10	20
Amami	Arrhenotokous	No	No	10	20
Amami	Arrhenotokous	No	No	10	20
Amami	Arrhenotokous	No	No	10	20
Amami	Arrhenotokous	No	No	10	20
Amami	Arrhenotokous	No	No	10	20
Amami	Arrhenotokous	No	No	10	20
Amami	Arrhenotokous	No	No	10	20
Amami	Arrhenotokous	No	No	10	20
Amami	Arrhenotokous	No	No	10	20
Amami	Arrhenotokous	No	No	10	20
Amami	Arrhenotokous	No	No	10	20
Amami	Arrhenotokous	No	No	10	20
Amami	Arrhenotokous	No	No	10	20
Amami	Arrhenotokous	No	No	10	20
Amami	Arrhenotokous	No	No	1	21
Amami	Arrhenotokous	No	No	1	21
Amami	Arrhenotokous	No	No	1	21
Amami	Arrhenotokous	No	No	2	21
Amami	Arrhenotokous	No	No	3	21
Amami	Arrhenotokous	No	No	3	21
Amami	Arrhenotokous	No	No	3	21
Amami	Arrhenotokous	No	No	3	21
Amami	Arrhenotokous	No	No	4	21
Amami	Arrhenotokous	No	No	4	21
Amami	Arrhenotokous	No	No	4	21
Amami	Arrhenotokous	No	No	4	21
Amami	Arrhenotokous	No	No	4	21
Amami	Arrhenotokous	No	No	4	21
Amami	Arrhenotokous	No	No	4	21
Amami	Arrhenotokous	No	No	4	21
Amami	Arrhenotokous	No	No	4	21
Amami	Arrhenotokous	No	No	4	21
Amami	Arrhenotokous	No	No	4	21
Amami	Arrhenotokous	No	No	4	21
Amami	Arrhenotokous	No	No	4	21
Amami	Arrhenotokous	No	No	4	21
Amami	Arrhenotokous	No	No	5	21
Amami	Arrhenotokous	No	No	5	21
Amami	Arrhenotokous	No	No	5	21
Amami	Arrhenotokous	No	No	7	21
Amami	Arrhenotokous	No	No	7	21
Amami	Arrhenotokous	No	No	7	21
Amami	Arrhenotokous	No	No	7	21
Amami	Arrhenotokous	No	No	7	21
Amami	Arrhenotokous	No	No	7	21
Amami	Arrhenotokous	No	No	7	21
Amami	Arrhenotokous	No	No	7	21
Amami	Arrhenotokous	No	No	7	21
Amami	Arrhenotokous	No	No	7	21
Amami	Arrhenotokous	No	No	8	21
Amami	Arrhenotokous	No	No	8	21
Amami	Arrhenotokous	No	No	8	21
Amami	Arrhenotokous	No	No	8	21
Amami	Arrhenotokous	No	No	8	21
Amami	Arrhenotokous	No	No	8	21
Amami	Arrhenotokous	No	No	8	21
Amami	Arrhenotokous	No	No	8	21
Amami	Arrhenotokous	No	No	8	21
Amami	Arrhenotokous	No	No	8	21
Amami	Arrhenotokous	No	No	8	21
Amami	Arrhenotokous	No	No	10	21
Amami	Arrhenotokous	No	No	10	21
Amami	Arrhenotokous	No	No	10	21
Amami	Arrhenotokous	No	No	10	21
Amami	Arrhenotokous	No	No	10	21
Amami	Arrhenotokous	No	No	10	21
Amami	Arrhenotokous	No	No	10	21
Amami	Arrhenotokous	No	No	10	21
Amami	Arrhenotokous	No	No	2	22
Amami	Arrhenotokous	No	No	3	22
Amami	Arrhenotokous	No	No	3	22
Amami	Arrhenotokous	No	No	3	22
Amami	Arrhenotokous	No	No	3	22
Amami	Arrhenotokous	No	No	4	22
Amami	Arrhenotokous	No	No	4	22
Amami	Arrhenotokous	No	No	4	22
Amami	Arrhenotokous	No	No	6	22
Amami	Arrhenotokous	No	No	6	22
Amami	Arrhenotokous	No	No	6	22
Amami	Arrhenotokous	No	No	6	22
Amami	Arrhenotokous	No	No	7	22
Amami	Arrhenotokous	No	No	7	22
Amami	Arrhenotokous	No	No	8	22
Amami	Arrhenotokous	No	No	8	22
Amami	Arrhenotokous	No	No	8	22
Amami	Arrhenotokous	No	No	8	22
Amami	Arrhenotokous	No	No	9	22
Amami	Arrhenotokous	No	No	9	22
Amami	Arrhenotokous	No	No	10	22
Amami	Arrhenotokous	No	No	10	22
Amami	Arrhenotokous	No	No	10	22
Amami	Arrhenotokous	No	No	10	22
Amami	Arrhenotokous	No	No	1	23
Amami	Arrhenotokous	No	No	1	23
Amami	Arrhenotokous	No	No	1	23
Amami	Arrhenotokous	No	No	2	23
Amami	Arrhenotokous	No	No	4	23
Amami	Arrhenotokous	No	No	6	23
Amami	Arrhenotokous	No	No	6	23
Amami	Arrhenotokous	No	No	6	23
Amami	Arrhenotokous	No	No	6	23
Amami	Arrhenotokous	No	No	6	23
Amami	Arrhenotokous	No	No	6	23
Amami	Arrhenotokous	No	No	9	23
Amami	Arrhenotokous	No	No	9	23
Amami	Arrhenotokous	No	No	9	23
Amami	Arrhenotokous	No	No	9	23
Amami	Arrhenotokous	No	No	9	23
Amami	Arrhenotokous	No	No	9	23
Amami	Arrhenotokous	No	No	9	23
Amami	Arrhenotokous	No	No	1	24
Amami	Arrhenotokous	No	No	5	24
Amami	Arrhenotokous	No	No	9	24
Amami	Arrhenotokous	No	No	9	24
Amami	Arrhenotokous	No	No	9	24
Amami	Arrhenotokous	No	No	9	24
Amami	Arrhenotokous	No	No	9	24
Amami	Arrhenotokous	No	No	9	24
Amami	Arrhenotokous	No	No	10	24
Amami	Arrhenotokous	No	No	6	25
Amami	Arrhenotokous	No	No	9	25
Amami	Arrhenotokous	No	No	9	25
Amami	Arrhenotokous	No	No	9	26
Amami	Arrhenotokous	No	No	4	28
Amami	Arrhenotokous	No	No	9	30
Amami	Arrhenotokous	No	No	9	35
Amami	Arrhenotokous	Yes	No	12	21
Amami	Arrhenotokous	Yes	No	12	21
Amami	Arrhenotokous	Yes	No	12	21
Amami	Arrhenotokous	Yes	No	12	21
Amami	Arrhenotokous	Yes	No	12	21
Amami	Arrhenotokous	Yes	No	13	21
Amami	Arrhenotokous	Yes	No	14	21
Amami	Arrhenotokous	Yes	No	14	21
Amami	Arrhenotokous	Yes	No	17	21
Amami	Arrhenotokous	Yes	No	19	21
Amami	Arrhenotokous	Yes	No	19	21
Amami	Arrhenotokous	Yes	No	19	21
Amami	Arrhenotokous	Yes	No	19	21
Amami	Arrhenotokous	Yes	No	20	21
Amami	Arrhenotokous	Yes	No	20	21
Amami	Arrhenotokous	Yes	No	20	21
Amami	Arrhenotokous	Yes	No	12	22
Amami	Arrhenotokous	Yes	No	12	22
Amami	Arrhenotokous	Yes	No	12	22
Amami	Arrhenotokous	Yes	No	12	22
Amami	Arrhenotokous	Yes	No	12	22
Amami	Arrhenotokous	Yes	No	12	22
Amami	Arrhenotokous	Yes	No	13	22
Amami	Arrhenotokous	Yes	No	13	22
Amami	Arrhenotokous	Yes	No	13	22
Amami	Arrhenotokous	Yes	No	13	22
Amami	Arrhenotokous	Yes	No	13	22
Amami	Arrhenotokous	Yes	No	13	22
Amami	Arrhenotokous	Yes	No	14	22
Amami	Arrhenotokous	Yes	No	14	22
Amami	Arrhenotokous	Yes	No	14	22
Amami	Arrhenotokous	Yes	No	14	22
Amami	Arrhenotokous	Yes	No	14	22
Amami	Arrhenotokous	Yes	No	15	22
Amami	Arrhenotokous	Yes	No	15	22
Amami	Arrhenotokous	Yes	No	15	22
Amami	Arrhenotokous	Yes	No	17	22
Amami	Arrhenotokous	Yes	No	17	22
Amami	Arrhenotokous	Yes	No	19	22
Amami	Arrhenotokous	Yes	No	19	22
Amami	Arrhenotokous	Yes	No	19	22
Amami	Arrhenotokous	Yes	No	19	22
Amami	Arrhenotokous	Yes	No	19	22
Amami	Arrhenotokous	Yes	No	20	22
Amami	Arrhenotokous	Yes	No	20	22
Amami	Arrhenotokous	Yes	No	20	22
Amami	Arrhenotokous	Yes	No	20	22
Amami	Arrhenotokous	Yes	No	20	22
Amami	Arrhenotokous	Yes	No	20	22
Amami	Arrhenotokous	Yes	No	20	22
Amami	Arrhenotokous	Yes	No	12	23
Amami	Arrhenotokous	Yes	No	12	23
Amami	Arrhenotokous	Yes	No	12	23
Amami	Arrhenotokous	Yes	No	12	23
Amami	Arrhenotokous	Yes	No	12	23
Amami	Arrhenotokous	Yes	No	12	23
Amami	Arrhenotokous	Yes	No	12	23
Amami	Arrhenotokous	Yes	No	13	23
Amami	Arrhenotokous	Yes	No	13	23
Amami	Arrhenotokous	Yes	No	13	23
Amami	Arrhenotokous	Yes	No	13	23
Amami	Arrhenotokous	Yes	No	13	23
Amami	Arrhenotokous	Yes	No	13	23
Amami	Arrhenotokous	Yes	No	14	23
Amami	Arrhenotokous	Yes	No	14	23
Amami	Arrhenotokous	Yes	No	14	23
Amami	Arrhenotokous	Yes	No	14	23
Amami	Arrhenotokous	Yes	No	14	23
Amami	Arrhenotokous	Yes	No	14	23
Amami	Arrhenotokous	Yes	No	14	23
Amami	Arrhenotokous	Yes	No	15	23
Amami	Arrhenotokous	Yes	No	15	23
Amami	Arrhenotokous	Yes	No	15	23
Amami	Arrhenotokous	Yes	No	17	23
Amami	Arrhenotokous	Yes	No	19	23
Amami	Arrhenotokous	Yes	No	19	23
Amami	Arrhenotokous	Yes	No	19	23
Amami	Arrhenotokous	Yes	No	19	23
Amami	Arrhenotokous	Yes	No	19	23
Amami	Arrhenotokous	Yes	No	19	23
Amami	Arrhenotokous	Yes	No	19	23
Amami	Arrhenotokous	Yes	No	19	23
Amami	Arrhenotokous	Yes	No	19	23
Amami	Arrhenotokous	Yes	No	19	23
Amami	Arrhenotokous	Yes	No	19	23
Amami	Arrhenotokous	Yes	No	19	23
Amami	Arrhenotokous	Yes	No	20	23
Amami	Arrhenotokous	Yes	No	20	23
Amami	Arrhenotokous	Yes	No	20	23
Amami	Arrhenotokous	Yes	No	20	23
Amami	Arrhenotokous	Yes	No	20	23
Amami	Arrhenotokous	Yes	No	20	23
Amami	Arrhenotokous	Yes	No	20	23
Amami	Arrhenotokous	Yes	No	20	23
Amami	Arrhenotokous	Yes	No	20	23
Amami	Arrhenotokous	Yes	No	20	23
Amami	Arrhenotokous	Yes	No	12	24
Amami	Arrhenotokous	Yes	No	12	24
Amami	Arrhenotokous	Yes	No	12	24
Amami	Arrhenotokous	Yes	No	12	24
Amami	Arrhenotokous	Yes	No	13	24
Amami	Arrhenotokous	Yes	No	13	24
Amami	Arrhenotokous	Yes	No	13	24
Amami	Arrhenotokous	Yes	No	13	24
Amami	Arrhenotokous	Yes	No	13	24
Amami	Arrhenotokous	Yes	No	13	24
Amami	Arrhenotokous	Yes	No	13	24
Amami	Arrhenotokous	Yes	No	13	24
Amami	Arrhenotokous	Yes	No	13	24
Amami	Arrhenotokous	Yes	No	14	24
Amami	Arrhenotokous	Yes	No	14	24
Amami	Arrhenotokous	Yes	No	14	24
Amami	Arrhenotokous	Yes	No	14	24
Amami	Arrhenotokous	Yes	No	14	24
Amami	Arrhenotokous	Yes	No	14	24
Amami	Arrhenotokous	Yes	No	15	24
Amami	Arrhenotokous	Yes	No	15	24
Amami	Arrhenotokous	Yes	No	15	24
Amami	Arrhenotokous	Yes	No	16	24
Amami	Arrhenotokous	Yes	No	16	24
Amami	Arrhenotokous	Yes	No	16	24
Amami	Arrhenotokous	Yes	No	16	24
Amami	Arrhenotokous	Yes	No	17	24
Amami	Arrhenotokous	Yes	No	17	24
Amami	Arrhenotokous	Yes	No	19	24
Amami	Arrhenotokous	Yes	No	19	24
Amami	Arrhenotokous	Yes	No	19	24
Amami	Arrhenotokous	Yes	No	19	24
Amami	Arrhenotokous	Yes	No	20	24
Amami	Arrhenotokous	Yes	No	20	24
Amami	Arrhenotokous	Yes	No	12	25
Amami	Arrhenotokous	Yes	No	12	25
Amami	Arrhenotokous	Yes	No	13	25
Amami	Arrhenotokous	Yes	No	13	25
Amami	Arrhenotokous	Yes	No	13	25
Amami	Arrhenotokous	Yes	No	13	25
Amami	Arrhenotokous	Yes	No	13	25
Amami	Arrhenotokous	Yes	No	14	25
Amami	Arrhenotokous	Yes	No	14	25
Amami	Arrhenotokous	Yes	No	14	25
Amami	Arrhenotokous	Yes	No	14	25
Amami	Arrhenotokous	Yes	No	14	25
Amami	Arrhenotokous	Yes	No	16	25
Amami	Arrhenotokous	Yes	No	16	25
Amami	Arrhenotokous	Yes	No	16	25
Amami	Arrhenotokous	Yes	No	16	25
Amami	Arrhenotokous	Yes	No	16	25
Amami	Arrhenotokous	Yes	No	16	25
Amami	Arrhenotokous	Yes	No	16	25
Amami	Arrhenotokous	Yes	No	16	25
Amami	Arrhenotokous	Yes	No	19	25
Amami	Arrhenotokous	Yes	No	19	25
Amami	Arrhenotokous	Yes	No	19	25
Amami	Arrhenotokous	Yes	No	19	25
Amami	Arrhenotokous	Yes	No	19	25
Amami	Arrhenotokous	Yes	No	12	26
Amami	Arrhenotokous	Yes	No	12	26
Amami	Arrhenotokous	Yes	No	13	26
Amami	Arrhenotokous	Yes	No	13	26
Amami	Arrhenotokous	Yes	No	13	26
Amami	Arrhenotokous	Yes	No	15	26
Amami	Arrhenotokous	Yes	No	15	26
Amami	Arrhenotokous	Yes	No	16	26
Amami	Arrhenotokous	Yes	No	16	26
Amami	Arrhenotokous	Yes	No	16	26
Amami	Arrhenotokous	Yes	No	17	26
Amami	Arrhenotokous	Yes	No	19	26
Amami	Arrhenotokous	Yes	No	19	26
Amami	Arrhenotokous	Yes	No	20	26
Amami	Arrhenotokous	Yes	No	20	26
Amami	Arrhenotokous	Yes	No	13	27
Amami	Arrhenotokous	Yes	No	16	27
Amami	Arrhenotokous	Yes	No	16	27
Amami	Arrhenotokous	Yes	No	20	27
Amami	Arrhenotokous	Yes	No	12	28
Amami	Arrhenotokous	Yes	No	16	28
Amami	Arrhenotokous	Yes	No	20	28
Amami	Arrhenotokous	Yes	No	15	29
Amami	Arrhenotokous	Yes	No	19	29
Amami	Arrhenotokous	Yes	No	19	29
Amami	Arrhenotokous	Yes	No	12	30
Amami	Arrhenotokous	Yes	No	16	30
Amami	Arrhenotokous	Yes	No	16	33
Amami	Arrhenotokous	Yes	No	13	34
Amami	Arrhenotokous	Yes	No	19	34
Amami	Arrhenotokous	No	Yes	21	20
Amami	Arrhenotokous	No	Yes	21	21
Amami	Arrhenotokous	No	Yes	21	21
Amami	Arrhenotokous	No	Yes	21	21
Amami	Arrhenotokous	No	Yes	23	21
Amami	Arrhenotokous	No	Yes	23	21
Amami	Arrhenotokous	No	Yes	23	21
Amami	Arrhenotokous	No	Yes	23	21
Amami	Arrhenotokous	No	Yes	25	21
Amami	Arrhenotokous	No	Yes	28	21
Amami	Arrhenotokous	No	Yes	28	21
Amami	Arrhenotokous	No	Yes	28	21
Amami	Arrhenotokous	No	Yes	28	21
Amami	Arrhenotokous	No	Yes	28	21
Amami	Arrhenotokous	No	Yes	28	21
Amami	Arrhenotokous	No	Yes	28	21
Amami	Arrhenotokous	No	Yes	28	21
Amami	Arrhenotokous	No	Yes	29	21
Amami	Arrhenotokous	No	Yes	29	21
Amami	Arrhenotokous	No	Yes	29	21
Amami	Arrhenotokous	No	Yes	29	21
Amami	Arrhenotokous	No	Yes	29	21
Amami	Arrhenotokous	No	Yes	30	21
Amami	Arrhenotokous	No	Yes	30	21
Amami	Arrhenotokous	No	Yes	30	21
Amami	Arrhenotokous	No	Yes	30	21
Amami	Arrhenotokous	No	Yes	30	21
Amami	Arrhenotokous	No	Yes	30	21
Amami	Arrhenotokous	No	Yes	30	21
Amami	Arrhenotokous	No	Yes	30	21
Amami	Arrhenotokous	No	Yes	30	21
Amami	Arrhenotokous	No	Yes	30	21
Amami	Arrhenotokous	No	Yes	21	22
Amami	Arrhenotokous	No	Yes	21	22
Amami	Arrhenotokous	No	Yes	21	22
Amami	Arrhenotokous	No	Yes	21	22
Amami	Arrhenotokous	No	Yes	21	22
Amami	Arrhenotokous	No	Yes	21	22
Amami	Arrhenotokous	No	Yes	21	22
Amami	Arrhenotokous	No	Yes	21	22
Amami	Arrhenotokous	No	Yes	24	22
Amami	Arrhenotokous	No	Yes	24	22
Amami	Arrhenotokous	No	Yes	24	22
Amami	Arrhenotokous	No	Yes	24	22
Amami	Arrhenotokous	No	Yes	25	22
Amami	Arrhenotokous	No	Yes	25	22
Amami	Arrhenotokous	No	Yes	25	22
Amami	Arrhenotokous	No	Yes	25	22
Amami	Arrhenotokous	No	Yes	25	22
Amami	Arrhenotokous	No	Yes	25	22
Amami	Arrhenotokous	No	Yes	25	22
Amami	Arrhenotokous	No	Yes	25	22
Amami	Arrhenotokous	No	Yes	25	22
Amami	Arrhenotokous	No	Yes	25	22
Amami	Arrhenotokous	No	Yes	26	22
Amami	Arrhenotokous	No	Yes	26	22
Amami	Arrhenotokous	No	Yes	28	22
Amami	Arrhenotokous	No	Yes	28	22
Amami	Arrhenotokous	No	Yes	28	22
Amami	Arrhenotokous	No	Yes	28	22
Amami	Arrhenotokous	No	Yes	30	22
Amami	Arrhenotokous	No	Yes	30	22
Amami	Arrhenotokous	No	Yes	30	22
Amami	Arrhenotokous	No	Yes	30	22
Amami	Arrhenotokous	No	Yes	30	22
Amami	Arrhenotokous	No	Yes	30	22
Amami	Arrhenotokous	No	Yes	30	22
Amami	Arrhenotokous	No	Yes	30	22
Amami	Arrhenotokous	No	Yes	30	22
Amami	Arrhenotokous	No	Yes	21	23
Amami	Arrhenotokous	No	Yes	21	23
Amami	Arrhenotokous	No	Yes	21	23
Amami	Arrhenotokous	No	Yes	24	23
Amami	Arrhenotokous	No	Yes	24	23
Amami	Arrhenotokous	No	Yes	25	23
Amami	Arrhenotokous	No	Yes	25	23
Amami	Arrhenotokous	No	Yes	25	23
Amami	Arrhenotokous	No	Yes	25	23
Amami	Arrhenotokous	No	Yes	25	23
Amami	Arrhenotokous	No	Yes	26	23
Amami	Arrhenotokous	No	Yes	26	23
Amami	Arrhenotokous	No	Yes	27	23
Amami	Arrhenotokous	No	Yes	28	23
Amami	Arrhenotokous	No	Yes	29	23
Amami	Arrhenotokous	No	Yes	29	23
Amami	Arrhenotokous	No	Yes	30	23
Amami	Arrhenotokous	No	Yes	30	23
Amami	Arrhenotokous	No	Yes	30	23
Amami	Arrhenotokous	No	Yes	30	23
Amami	Arrhenotokous	No	Yes	22	24
Amami	Arrhenotokous	No	Yes	22	24
Amami	Arrhenotokous	No	Yes	22	24
Amami	Arrhenotokous	No	Yes	23	24
Amami	Arrhenotokous	No	Yes	23	24
Amami	Arrhenotokous	No	Yes	23	24
Amami	Arrhenotokous	No	Yes	24	24
Amami	Arrhenotokous	No	Yes	24	24
Amami	Arrhenotokous	No	Yes	25	24
Amami	Arrhenotokous	No	Yes	25	24
Amami	Arrhenotokous	No	Yes	26	24
Amami	Arrhenotokous	No	Yes	28	24
Amami	Arrhenotokous	No	Yes	28	24
Amami	Arrhenotokous	No	Yes	30	24
Amami	Arrhenotokous	No	Yes	30	24
Amami	Arrhenotokous	No	Yes	30	24
Amami	Arrhenotokous	No	Yes	24	25
Amami	Arrhenotokous	No	Yes	24	25
Amami	Arrhenotokous	No	Yes	26	25
Amami	Arrhenotokous	No	Yes	21	26
Amami	Arrhenotokous	No	Yes	25	26
Amami	Arrhenotokous	No	Yes	29	26
Amami	Arrhenotokous	No	Yes	30	26
Amami	Arrhenotokous	No	Yes	25	27
Amami	Arrhenotokous	No	Yes	26	27
Amami	Arrhenotokous	No	Yes	30	27
Amami	Arrhenotokous	No	Yes	22	28
Amami	Arrhenotokous	No	Yes	30	29
Amami	Arrhenotokous	No	Yes	25	30
Amami	Arrhenotokous	No	Yes	25	30
Amami	Arrhenotokous	No	Yes	29	30
Amami	Arrhenotokous	No	Yes	30	31
Amami	Arrhenotokous	No	Yes	24	33
Amami	Arrhenotokous	No	Yes	21	35
Amami	Arrhenotokous	No	Yes	22	41
Amami	Arrhenotokous	No	Yes	23	42
Amami	Arrhenotokous	Yes	Yes	39	23
Amami	Arrhenotokous	Yes	Yes	39	24
Amami	Arrhenotokous	Yes	Yes	39	24
Amami	Arrhenotokous	Yes	Yes	35	25
Amami	Arrhenotokous	Yes	Yes	35	25
Amami	Arrhenotokous	Yes	Yes	35	25
Amami	Arrhenotokous	Yes	Yes	37	25
Amami	Arrhenotokous	Yes	Yes	31	26
Amami	Arrhenotokous	Yes	Yes	35	26
Amami	Arrhenotokous	Yes	Yes	39	26
Amami	Arrhenotokous	Yes	Yes	39	26
Amami	Arrhenotokous	Yes	Yes	40	26
Amami	Arrhenotokous	Yes	Yes	31	27
Amami	Arrhenotokous	Yes	Yes	31	27
Amami	Arrhenotokous	Yes	Yes	31	27
Amami	Arrhenotokous	Yes	Yes	31	27
Amami	Arrhenotokous	Yes	Yes	32	27
Amami	Arrhenotokous	Yes	Yes	38	27
Amami	Arrhenotokous	Yes	Yes	39	27
Amami	Arrhenotokous	Yes	Yes	39	27
Amami	Arrhenotokous	Yes	Yes	39	27
Amami	Arrhenotokous	Yes	Yes	31	28
Amami	Arrhenotokous	Yes	Yes	32	28
Amami	Arrhenotokous	Yes	Yes	32	28
Amami	Arrhenotokous	Yes	Yes	32	28
Amami	Arrhenotokous	Yes	Yes	32	28
Amami	Arrhenotokous	Yes	Yes	32	28
Amami	Arrhenotokous	Yes	Yes	32	28
Amami	Arrhenotokous	Yes	Yes	37	28
Amami	Arrhenotokous	Yes	Yes	38	28
Amami	Arrhenotokous	Yes	Yes	39	28
Amami	Arrhenotokous	Yes	Yes	39	28
Amami	Arrhenotokous	Yes	Yes	39	28
Amami	Arrhenotokous	Yes	Yes	32	29
Amami	Arrhenotokous	Yes	Yes	38	29
Amami	Arrhenotokous	Yes	Yes	39	29
Amami	Arrhenotokous	Yes	Yes	31	30
Amami	Arrhenotokous	Yes	Yes	32	30
Amami	Arrhenotokous	Yes	Yes	32	30
Amami	Arrhenotokous	Yes	Yes	35	30
Amami	Arrhenotokous	Yes	Yes	38	30
Amami	Arrhenotokous	Yes	Yes	39	30
Amami	Arrhenotokous	Yes	Yes	40	30
Amami	Arrhenotokous	Yes	Yes	39	31
Amami	Arrhenotokous	Yes	Yes	39	31
Amami	Arrhenotokous	Yes	Yes	31	32
Amami	Arrhenotokous	Yes	Yes	32	32
Amami	Arrhenotokous	Yes	Yes	32	32
Amami	Arrhenotokous	Yes	Yes	36	32
Amami	Arrhenotokous	Yes	Yes	39	32
Amami	Arrhenotokous	Yes	Yes	32	33
Amami	Arrhenotokous	Yes	Yes	32	33
Amami	Arrhenotokous	Yes	Yes	32	33
Amami	Arrhenotokous	Yes	Yes	32	35
Amami	Arrhenotokous	Yes	Yes	39	37
Amami	Arrhenotokous	Yes	Yes	35	38
Amami	Arrhenotokous	Yes	Yes	32	40
Amami	Arrhenotokous	Yes	Yes	32	40
Amami	Arrhenotokous	Yes	Yes	39	42
Iriomote	Arrhenotokous	No	No	41	20
Iriomote	Arrhenotokous	No	No	41	20
Iriomote	Arrhenotokous	No	No	41	20
Iriomote	Arrhenotokous	No	No	41	20
Iriomote	Arrhenotokous	No	No	41	20
Iriomote	Arrhenotokous	No	No	41	20
Iriomote	Arrhenotokous	No	No	41	20
Iriomote	Arrhenotokous	No	No	41	20
Iriomote	Arrhenotokous	No	No	41	20
Iriomote	Arrhenotokous	No	No	41	20
Iriomote	Arrhenotokous	No	No	42	20
Iriomote	Arrhenotokous	No	No	42	20
Iriomote	Arrhenotokous	No	No	42	20
Iriomote	Arrhenotokous	No	No	42	20
Iriomote	Arrhenotokous	No	No	42	20
Iriomote	Arrhenotokous	No	No	43	20
Iriomote	Arrhenotokous	No	No	44	20
Iriomote	Arrhenotokous	No	No	44	20
Iriomote	Arrhenotokous	No	No	44	20
Iriomote	Arrhenotokous	No	No	44	20
Iriomote	Arrhenotokous	No	No	44	20
Iriomote	Arrhenotokous	No	No	44	20
Iriomote	Arrhenotokous	No	No	44	20
Iriomote	Arrhenotokous	No	No	44	20
Iriomote	Arrhenotokous	No	No	44	20
Iriomote	Arrhenotokous	No	No	44	20
Iriomote	Arrhenotokous	No	No	44	20
Iriomote	Arrhenotokous	No	No	45	20
Iriomote	Arrhenotokous	No	No	45	20
Iriomote	Arrhenotokous	No	No	45	20
Iriomote	Arrhenotokous	No	No	45	20
Iriomote	Arrhenotokous	No	No	45	20
Iriomote	Arrhenotokous	No	No	45	20
Iriomote	Arrhenotokous	No	No	45	20
Iriomote	Arrhenotokous	No	No	45	20
Iriomote	Arrhenotokous	No	No	45	20
Iriomote	Arrhenotokous	No	No	45	20
Iriomote	Arrhenotokous	No	No	45	20
Iriomote	Arrhenotokous	No	No	45	20
Iriomote	Arrhenotokous	No	No	46	20
Iriomote	Arrhenotokous	No	No	46	20
Iriomote	Arrhenotokous	No	No	46	20
Iriomote	Arrhenotokous	No	No	46	20
Iriomote	Arrhenotokous	No	No	46	20
Iriomote	Arrhenotokous	No	No	46	20
Iriomote	Arrhenotokous	No	No	46	20
Iriomote	Arrhenotokous	No	No	46	20
Iriomote	Arrhenotokous	No	No	46	20
Iriomote	Arrhenotokous	No	No	46	20
Iriomote	Arrhenotokous	No	No	47	20
Iriomote	Arrhenotokous	No	No	47	20
Iriomote	Arrhenotokous	No	No	47	20
Iriomote	Arrhenotokous	No	No	47	20
Iriomote	Arrhenotokous	No	No	47	20
Iriomote	Arrhenotokous	No	No	47	20
Iriomote	Arrhenotokous	No	No	48	20
Iriomote	Arrhenotokous	No	No	48	20
Iriomote	Arrhenotokous	No	No	48	20
Iriomote	Arrhenotokous	No	No	48	20
Iriomote	Arrhenotokous	No	No	48	20
Iriomote	Arrhenotokous	No	No	48	20
Iriomote	Arrhenotokous	No	No	48	20
Iriomote	Arrhenotokous	No	No	48	20
Iriomote	Arrhenotokous	No	No	48	20
Iriomote	Arrhenotokous	No	No	48	20
Iriomote	Arrhenotokous	No	No	48	20
Iriomote	Arrhenotokous	No	No	48	20
Iriomote	Arrhenotokous	No	No	49	20
Iriomote	Arrhenotokous	No	No	49	20
Iriomote	Arrhenotokous	No	No	49	20
Iriomote	Arrhenotokous	No	No	49	20
Iriomote	Arrhenotokous	No	No	49	20
Iriomote	Arrhenotokous	No	No	49	20
Iriomote	Arrhenotokous	No	No	49	20
Iriomote	Arrhenotokous	No	No	49	20
Iriomote	Arrhenotokous	No	No	49	20
Iriomote	Arrhenotokous	No	No	50	20
Iriomote	Arrhenotokous	No	No	50	20
Iriomote	Arrhenotokous	No	No	50	20
Iriomote	Arrhenotokous	No	No	50	20
Iriomote	Arrhenotokous	No	No	50	20
Iriomote	Arrhenotokous	No	No	50	20
Iriomote	Arrhenotokous	No	No	50	20
Iriomote	Arrhenotokous	No	No	50	20
Iriomote	Arrhenotokous	No	No	50	20
Iriomote	Arrhenotokous	No	No	50	20
Iriomote	Arrhenotokous	No	No	50	20
Iriomote	Arrhenotokous	No	No	50	20
Iriomote	Arrhenotokous	No	No	50	20
Iriomote	Arrhenotokous	No	No	41	21
Iriomote	Arrhenotokous	No	No	41	21
Iriomote	Arrhenotokous	No	No	41	21
Iriomote	Arrhenotokous	No	No	41	21
Iriomote	Arrhenotokous	No	No	41	21
Iriomote	Arrhenotokous	No	No	41	21
Iriomote	Arrhenotokous	No	No	41	21
Iriomote	Arrhenotokous	No	No	41	21
Iriomote	Arrhenotokous	No	No	41	21
Iriomote	Arrhenotokous	No	No	41	21
Iriomote	Arrhenotokous	No	No	41	21
Iriomote	Arrhenotokous	No	No	41	21
Iriomote	Arrhenotokous	No	No	42	21
Iriomote	Arrhenotokous	No	No	42	21
Iriomote	Arrhenotokous	No	No	42	21
Iriomote	Arrhenotokous	No	No	42	21
Iriomote	Arrhenotokous	No	No	42	21
Iriomote	Arrhenotokous	No	No	42	21
Iriomote	Arrhenotokous	No	No	42	21
Iriomote	Arrhenotokous	No	No	42	21
Iriomote	Arrhenotokous	No	No	42	21
Iriomote	Arrhenotokous	No	No	42	21
Iriomote	Arrhenotokous	No	No	42	21
Iriomote	Arrhenotokous	No	No	42	21
Iriomote	Arrhenotokous	No	No	42	21
Iriomote	Arrhenotokous	No	No	42	21
Iriomote	Arrhenotokous	No	No	42	21
Iriomote	Arrhenotokous	No	No	42	21
Iriomote	Arrhenotokous	No	No	42	21
Iriomote	Arrhenotokous	No	No	42	21
Iriomote	Arrhenotokous	No	No	42	21
Iriomote	Arrhenotokous	No	No	42	21
Iriomote	Arrhenotokous	No	No	43	21
Iriomote	Arrhenotokous	No	No	43	21
Iriomote	Arrhenotokous	No	No	43	21
Iriomote	Arrhenotokous	No	No	43	21
Iriomote	Arrhenotokous	No	No	44	21
Iriomote	Arrhenotokous	No	No	44	21
Iriomote	Arrhenotokous	No	No	44	21
Iriomote	Arrhenotokous	No	No	44	21
Iriomote	Arrhenotokous	No	No	44	21
Iriomote	Arrhenotokous	No	No	44	21
Iriomote	Arrhenotokous	No	No	44	21
Iriomote	Arrhenotokous	No	No	44	21
Iriomote	Arrhenotokous	No	No	44	21
Iriomote	Arrhenotokous	No	No	45	21
Iriomote	Arrhenotokous	No	No	45	21
Iriomote	Arrhenotokous	No	No	45	21
Iriomote	Arrhenotokous	No	No	45	21
Iriomote	Arrhenotokous	No	No	45	21
Iriomote	Arrhenotokous	No	No	45	21
Iriomote	Arrhenotokous	No	No	45	21
Iriomote	Arrhenotokous	No	No	45	21
Iriomote	Arrhenotokous	No	No	45	21
Iriomote	Arrhenotokous	No	No	45	21
Iriomote	Arrhenotokous	No	No	46	21
Iriomote	Arrhenotokous	No	No	46	21
Iriomote	Arrhenotokous	No	No	46	21
Iriomote	Arrhenotokous	No	No	46	21
Iriomote	Arrhenotokous	No	No	46	21
Iriomote	Arrhenotokous	No	No	46	21
Iriomote	Arrhenotokous	No	No	46	21
Iriomote	Arrhenotokous	No	No	47	21
Iriomote	Arrhenotokous	No	No	47	21
Iriomote	Arrhenotokous	No	No	47	21
Iriomote	Arrhenotokous	No	No	47	21
Iriomote	Arrhenotokous	No	No	47	21
Iriomote	Arrhenotokous	No	No	47	21
Iriomote	Arrhenotokous	No	No	47	21
Iriomote	Arrhenotokous	No	No	47	21
Iriomote	Arrhenotokous	No	No	48	21
Iriomote	Arrhenotokous	No	No	48	21
Iriomote	Arrhenotokous	No	No	48	21
Iriomote	Arrhenotokous	No	No	49	21
Iriomote	Arrhenotokous	No	No	49	21
Iriomote	Arrhenotokous	No	No	49	21
Iriomote	Arrhenotokous	No	No	49	21
Iriomote	Arrhenotokous	No	No	49	21
Iriomote	Arrhenotokous	No	No	49	21
Iriomote	Arrhenotokous	No	No	49	21
Iriomote	Arrhenotokous	No	No	49	21
Iriomote	Arrhenotokous	No	No	49	21
Iriomote	Arrhenotokous	No	No	49	21
Iriomote	Arrhenotokous	No	No	49	21
Iriomote	Arrhenotokous	No	No	49	21
Iriomote	Arrhenotokous	No	No	49	21
Iriomote	Arrhenotokous	No	No	49	21
Iriomote	Arrhenotokous	No	No	49	21
Iriomote	Arrhenotokous	No	No	49	21
Iriomote	Arrhenotokous	No	No	50	21
Iriomote	Arrhenotokous	No	No	50	21
Iriomote	Arrhenotokous	No	No	50	21
Iriomote	Arrhenotokous	No	No	50	21
Iriomote	Arrhenotokous	No	No	50	21
Iriomote	Arrhenotokous	No	No	50	21
Iriomote	Arrhenotokous	No	No	50	21
Iriomote	Arrhenotokous	No	No	50	21
Iriomote	Arrhenotokous	No	No	50	21
Iriomote	Arrhenotokous	No	No	41	22
Iriomote	Arrhenotokous	No	No	41	22
Iriomote	Arrhenotokous	No	No	41	22
Iriomote	Arrhenotokous	No	No	41	22
Iriomote	Arrhenotokous	No	No	41	22
Iriomote	Arrhenotokous	No	No	42	22
Iriomote	Arrhenotokous	No	No	42	22
Iriomote	Arrhenotokous	No	No	42	22
Iriomote	Arrhenotokous	No	No	42	22
Iriomote	Arrhenotokous	No	No	42	22
Iriomote	Arrhenotokous	No	No	42	22
Iriomote	Arrhenotokous	No	No	42	22
Iriomote	Arrhenotokous	No	No	42	22
Iriomote	Arrhenotokous	No	No	43	22
Iriomote	Arrhenotokous	No	No	43	22
Iriomote	Arrhenotokous	No	No	43	22
Iriomote	Arrhenotokous	No	No	43	22
Iriomote	Arrhenotokous	No	No	44	22
Iriomote	Arrhenotokous	No	No	44	22
Iriomote	Arrhenotokous	No	No	44	22
Iriomote	Arrhenotokous	No	No	46	22
Iriomote	Arrhenotokous	No	No	46	22
Iriomote	Arrhenotokous	No	No	46	22
Iriomote	Arrhenotokous	No	No	47	22
Iriomote	Arrhenotokous	No	No	48	22
Iriomote	Arrhenotokous	No	No	48	22
Iriomote	Arrhenotokous	No	No	49	22
Iriomote	Arrhenotokous	No	No	50	22
Iriomote	Arrhenotokous	No	No	45	23
Iriomote	Arrhenotokous	No	No	46	23
Iriomote	Arrhenotokous	No	No	46	23
Iriomote	Arrhenotokous	No	No	46	23
Iriomote	Arrhenotokous	No	No	46	23
Iriomote	Arrhenotokous	No	No	47	23
Iriomote	Arrhenotokous	No	No	47	23
Iriomote	Arrhenotokous	No	No	47	23
Iriomote	Arrhenotokous	No	No	47	23
Iriomote	Arrhenotokous	No	No	47	23
Iriomote	Arrhenotokous	No	No	47	23
Iriomote	Arrhenotokous	No	No	47	23
Iriomote	Arrhenotokous	No	No	49	23
Iriomote	Arrhenotokous	No	No	49	23
Iriomote	Arrhenotokous	No	No	43	24
Iriomote	Arrhenotokous	No	No	45	24
Iriomote	Arrhenotokous	No	No	45	24
Iriomote	Arrhenotokous	No	No	46	24
Iriomote	Arrhenotokous	No	No	46	24
Iriomote	Arrhenotokous	No	No	46	24
Iriomote	Arrhenotokous	No	No	46	24
Iriomote	Arrhenotokous	No	No	46	24
Iriomote	Arrhenotokous	No	No	47	24
Iriomote	Arrhenotokous	No	No	47	24
Iriomote	Arrhenotokous	No	No	49	24
Iriomote	Arrhenotokous	No	No	45	25
Iriomote	Arrhenotokous	No	No	47	25
Iriomote	Arrhenotokous	No	No	47	25
Iriomote	Arrhenotokous	No	No	44	26
Iriomote	Arrhenotokous	No	No	46	27
Iriomote	Arrhenotokous	No	No	46	27
Iriomote	Arrhenotokous	No	No	48	27
Iriomote	Arrhenotokous	No	No	44	28
Iriomote	Arrhenotokous	No	No	50	33
Iriomote	Arrhenotokous	Yes	No	52	21
Iriomote	Arrhenotokous	Yes	No	52	21
Iriomote	Arrhenotokous	Yes	No	55	21
Iriomote	Arrhenotokous	Yes	No	56	21
Iriomote	Arrhenotokous	Yes	No	57	21
Iriomote	Arrhenotokous	Yes	No	57	21
Iriomote	Arrhenotokous	Yes	No	51	22
Iriomote	Arrhenotokous	Yes	No	51	22
Iriomote	Arrhenotokous	Yes	No	52	22
Iriomote	Arrhenotokous	Yes	No	52	22
Iriomote	Arrhenotokous	Yes	No	52	22
Iriomote	Arrhenotokous	Yes	No	52	22
Iriomote	Arrhenotokous	Yes	No	52	22
Iriomote	Arrhenotokous	Yes	No	52	22
Iriomote	Arrhenotokous	Yes	No	52	22
Iriomote	Arrhenotokous	Yes	No	52	22
Iriomote	Arrhenotokous	Yes	No	53	22
Iriomote	Arrhenotokous	Yes	No	53	22
Iriomote	Arrhenotokous	Yes	No	53	22
Iriomote	Arrhenotokous	Yes	No	53	22
Iriomote	Arrhenotokous	Yes	No	53	22
Iriomote	Arrhenotokous	Yes	No	53	22
Iriomote	Arrhenotokous	Yes	No	53	22
Iriomote	Arrhenotokous	Yes	No	53	22
Iriomote	Arrhenotokous	Yes	No	53	22
Iriomote	Arrhenotokous	Yes	No	53	22
Iriomote	Arrhenotokous	Yes	No	53	22
Iriomote	Arrhenotokous	Yes	No	53	22
Iriomote	Arrhenotokous	Yes	No	53	22
Iriomote	Arrhenotokous	Yes	No	53	22
Iriomote	Arrhenotokous	Yes	No	53	22
Iriomote	Arrhenotokous	Yes	No	54	22
Iriomote	Arrhenotokous	Yes	No	54	22
Iriomote	Arrhenotokous	Yes	No	54	22
Iriomote	Arrhenotokous	Yes	No	54	22
Iriomote	Arrhenotokous	Yes	No	55	22
Iriomote	Arrhenotokous	Yes	No	55	22
Iriomote	Arrhenotokous	Yes	No	55	22
Iriomote	Arrhenotokous	Yes	No	55	22
Iriomote	Arrhenotokous	Yes	No	55	22
Iriomote	Arrhenotokous	Yes	No	55	22
Iriomote	Arrhenotokous	Yes	No	55	22
Iriomote	Arrhenotokous	Yes	No	56	22
Iriomote	Arrhenotokous	Yes	No	56	22
Iriomote	Arrhenotokous	Yes	No	56	22
Iriomote	Arrhenotokous	Yes	No	56	22
Iriomote	Arrhenotokous	Yes	No	56	22
Iriomote	Arrhenotokous	Yes	No	56	22
Iriomote	Arrhenotokous	Yes	No	56	22
Iriomote	Arrhenotokous	Yes	No	56	22
Iriomote	Arrhenotokous	Yes	No	56	22
Iriomote	Arrhenotokous	Yes	No	56	22
Iriomote	Arrhenotokous	Yes	No	57	22
Iriomote	Arrhenotokous	Yes	No	57	22
Iriomote	Arrhenotokous	Yes	No	57	22
Iriomote	Arrhenotokous	Yes	No	57	22
Iriomote	Arrhenotokous	Yes	No	57	22
Iriomote	Arrhenotokous	Yes	No	57	22
Iriomote	Arrhenotokous	Yes	No	57	22
Iriomote	Arrhenotokous	Yes	No	57	22
Iriomote	Arrhenotokous	Yes	No	58	22
Iriomote	Arrhenotokous	Yes	No	58	22
Iriomote	Arrhenotokous	Yes	No	58	22
Iriomote	Arrhenotokous	Yes	No	58	22
Iriomote	Arrhenotokous	Yes	No	58	22
Iriomote	Arrhenotokous	Yes	No	58	22
Iriomote	Arrhenotokous	Yes	No	58	22
Iriomote	Arrhenotokous	Yes	No	58	22
Iriomote	Arrhenotokous	Yes	No	58	22
Iriomote	Arrhenotokous	Yes	No	58	22
Iriomote	Arrhenotokous	Yes	No	58	22
Iriomote	Arrhenotokous	Yes	No	58	22
Iriomote	Arrhenotokous	Yes	No	58	22
Iriomote	Arrhenotokous	Yes	No	59	22
Iriomote	Arrhenotokous	Yes	No	59	22
Iriomote	Arrhenotokous	Yes	No	59	22
Iriomote	Arrhenotokous	Yes	No	59	22
Iriomote	Arrhenotokous	Yes	No	59	22
Iriomote	Arrhenotokous	Yes	No	59	22
Iriomote	Arrhenotokous	Yes	No	59	22
Iriomote	Arrhenotokous	Yes	No	51	23
Iriomote	Arrhenotokous	Yes	No	52	23
Iriomote	Arrhenotokous	Yes	No	52	23
Iriomote	Arrhenotokous	Yes	No	52	23
Iriomote	Arrhenotokous	Yes	No	52	23
Iriomote	Arrhenotokous	Yes	No	53	23
Iriomote	Arrhenotokous	Yes	No	53	23
Iriomote	Arrhenotokous	Yes	No	53	23
Iriomote	Arrhenotokous	Yes	No	53	23
Iriomote	Arrhenotokous	Yes	No	53	23
Iriomote	Arrhenotokous	Yes	No	53	23
Iriomote	Arrhenotokous	Yes	No	53	23
Iriomote	Arrhenotokous	Yes	No	53	23
Iriomote	Arrhenotokous	Yes	No	53	23
Iriomote	Arrhenotokous	Yes	No	53	23
Iriomote	Arrhenotokous	Yes	No	53	23
Iriomote	Arrhenotokous	Yes	No	54	23
Iriomote	Arrhenotokous	Yes	No	54	23
Iriomote	Arrhenotokous	Yes	No	54	23
Iriomote	Arrhenotokous	Yes	No	54	23
Iriomote	Arrhenotokous	Yes	No	55	23
Iriomote	Arrhenotokous	Yes	No	55	23
Iriomote	Arrhenotokous	Yes	No	55	23
Iriomote	Arrhenotokous	Yes	No	55	23
Iriomote	Arrhenotokous	Yes	No	55	23
Iriomote	Arrhenotokous	Yes	No	56	23
Iriomote	Arrhenotokous	Yes	No	56	23
Iriomote	Arrhenotokous	Yes	No	56	23
Iriomote	Arrhenotokous	Yes	No	56	23
Iriomote	Arrhenotokous	Yes	No	56	23
Iriomote	Arrhenotokous	Yes	No	56	23
Iriomote	Arrhenotokous	Yes	No	56	23
Iriomote	Arrhenotokous	Yes	No	56	23
Iriomote	Arrhenotokous	Yes	No	57	23
Iriomote	Arrhenotokous	Yes	No	57	23
Iriomote	Arrhenotokous	Yes	No	57	23
Iriomote	Arrhenotokous	Yes	No	57	23
Iriomote	Arrhenotokous	Yes	No	57	23
Iriomote	Arrhenotokous	Yes	No	57	23
Iriomote	Arrhenotokous	Yes	No	57	23
Iriomote	Arrhenotokous	Yes	No	57	23
Iriomote	Arrhenotokous	Yes	No	58	23
Iriomote	Arrhenotokous	Yes	No	58	23
Iriomote	Arrhenotokous	Yes	No	58	23
Iriomote	Arrhenotokous	Yes	No	58	23
Iriomote	Arrhenotokous	Yes	No	58	23
Iriomote	Arrhenotokous	Yes	No	58	23
Iriomote	Arrhenotokous	Yes	No	58	23
Iriomote	Arrhenotokous	Yes	No	58	23
Iriomote	Arrhenotokous	Yes	No	58	23
Iriomote	Arrhenotokous	Yes	No	58	23
Iriomote	Arrhenotokous	Yes	No	58	23
Iriomote	Arrhenotokous	Yes	No	58	23
Iriomote	Arrhenotokous	Yes	No	58	23
Iriomote	Arrhenotokous	Yes	No	59	23
Iriomote	Arrhenotokous	Yes	No	59	23
Iriomote	Arrhenotokous	Yes	No	59	23
Iriomote	Arrhenotokous	Yes	No	59	23
Iriomote	Arrhenotokous	Yes	No	59	23
Iriomote	Arrhenotokous	Yes	No	59	23
Iriomote	Arrhenotokous	Yes	No	59	23
Iriomote	Arrhenotokous	Yes	No	59	23
Iriomote	Arrhenotokous	Yes	No	59	23
Iriomote	Arrhenotokous	Yes	No	59	23
Iriomote	Arrhenotokous	Yes	No	51	24
Iriomote	Arrhenotokous	Yes	No	52	24
Iriomote	Arrhenotokous	Yes	No	52	24
Iriomote	Arrhenotokous	Yes	No	53	24
Iriomote	Arrhenotokous	Yes	No	53	24
Iriomote	Arrhenotokous	Yes	No	53	24
Iriomote	Arrhenotokous	Yes	No	54	24
Iriomote	Arrhenotokous	Yes	No	54	24
Iriomote	Arrhenotokous	Yes	No	54	24
Iriomote	Arrhenotokous	Yes	No	54	24
Iriomote	Arrhenotokous	Yes	No	55	24
Iriomote	Arrhenotokous	Yes	No	55	24
Iriomote	Arrhenotokous	Yes	No	55	24
Iriomote	Arrhenotokous	Yes	No	55	24
Iriomote	Arrhenotokous	Yes	No	55	24
Iriomote	Arrhenotokous	Yes	No	55	24
Iriomote	Arrhenotokous	Yes	No	55	24
Iriomote	Arrhenotokous	Yes	No	55	24
Iriomote	Arrhenotokous	Yes	No	55	24
Iriomote	Arrhenotokous	Yes	No	55	24
Iriomote	Arrhenotokous	Yes	No	56	24
Iriomote	Arrhenotokous	Yes	No	56	24
Iriomote	Arrhenotokous	Yes	No	56	24
Iriomote	Arrhenotokous	Yes	No	56	24
Iriomote	Arrhenotokous	Yes	No	56	24
Iriomote	Arrhenotokous	Yes	No	56	24
Iriomote	Arrhenotokous	Yes	No	56	24
Iriomote	Arrhenotokous	Yes	No	56	24
Iriomote	Arrhenotokous	Yes	No	56	24
Iriomote	Arrhenotokous	Yes	No	57	24
Iriomote	Arrhenotokous	Yes	No	57	24
Iriomote	Arrhenotokous	Yes	No	57	24
Iriomote	Arrhenotokous	Yes	No	57	24
Iriomote	Arrhenotokous	Yes	No	57	24
Iriomote	Arrhenotokous	Yes	No	57	24
Iriomote	Arrhenotokous	Yes	No	57	24
Iriomote	Arrhenotokous	Yes	No	58	24
Iriomote	Arrhenotokous	Yes	No	58	24
Iriomote	Arrhenotokous	Yes	No	58	24
Iriomote	Arrhenotokous	Yes	No	58	24
Iriomote	Arrhenotokous	Yes	No	58	24
Iriomote	Arrhenotokous	Yes	No	58	24
Iriomote	Arrhenotokous	Yes	No	59	24
Iriomote	Arrhenotokous	Yes	No	59	24
Iriomote	Arrhenotokous	Yes	No	59	24
Iriomote	Arrhenotokous	Yes	No	59	24
Iriomote	Arrhenotokous	Yes	No	59	24
Iriomote	Arrhenotokous	Yes	No	59	24
Iriomote	Arrhenotokous	Yes	No	59	24
Iriomote	Arrhenotokous	Yes	No	59	24
Iriomote	Arrhenotokous	Yes	No	59	24
Iriomote	Arrhenotokous	Yes	No	59	24
Iriomote	Arrhenotokous	Yes	No	60	24
Iriomote	Arrhenotokous	Yes	No	60	24
Iriomote	Arrhenotokous	Yes	No	60	24
Iriomote	Arrhenotokous	Yes	No	60	24
Iriomote	Arrhenotokous	Yes	No	60	24
Iriomote	Arrhenotokous	Yes	No	60	24
Iriomote	Arrhenotokous	Yes	No	60	24
Iriomote	Arrhenotokous	Yes	No	60	24
Iriomote	Arrhenotokous	Yes	No	54	25
Iriomote	Arrhenotokous	Yes	No	55	25
Iriomote	Arrhenotokous	Yes	No	55	25
Iriomote	Arrhenotokous	Yes	No	55	25
Iriomote	Arrhenotokous	Yes	No	56	25
Iriomote	Arrhenotokous	Yes	No	56	25
Iriomote	Arrhenotokous	Yes	No	56	25
Iriomote	Arrhenotokous	Yes	No	57	25
Iriomote	Arrhenotokous	Yes	No	57	25
Iriomote	Arrhenotokous	Yes	No	57	25
Iriomote	Arrhenotokous	Yes	No	57	25
Iriomote	Arrhenotokous	Yes	No	57	25
Iriomote	Arrhenotokous	Yes	No	57	25
Iriomote	Arrhenotokous	Yes	No	58	25
Iriomote	Arrhenotokous	Yes	No	58	25
Iriomote	Arrhenotokous	Yes	No	58	25
Iriomote	Arrhenotokous	Yes	No	59	25
Iriomote	Arrhenotokous	Yes	No	59	25
Iriomote	Arrhenotokous	Yes	No	59	25
Iriomote	Arrhenotokous	Yes	No	59	25
Iriomote	Arrhenotokous	Yes	No	59	25
Iriomote	Arrhenotokous	Yes	No	59	25
Iriomote	Arrhenotokous	Yes	No	60	25
Iriomote	Arrhenotokous	Yes	No	60	25
Iriomote	Arrhenotokous	Yes	No	60	25
Iriomote	Arrhenotokous	Yes	No	60	25
Iriomote	Arrhenotokous	Yes	No	60	25
Iriomote	Arrhenotokous	Yes	No	60	25
Iriomote	Arrhenotokous	Yes	No	60	25
Iriomote	Arrhenotokous	Yes	No	60	25
Iriomote	Arrhenotokous	Yes	No	60	25
Iriomote	Arrhenotokous	Yes	No	60	25
Iriomote	Arrhenotokous	Yes	No	51	26
Iriomote	Arrhenotokous	Yes	No	51	26
Iriomote	Arrhenotokous	Yes	No	54	26
Iriomote	Arrhenotokous	Yes	No	54	26
Iriomote	Arrhenotokous	Yes	No	54	26
Iriomote	Arrhenotokous	Yes	No	55	26
Iriomote	Arrhenotokous	Yes	No	55	26
Iriomote	Arrhenotokous	Yes	No	55	26
Iriomote	Arrhenotokous	Yes	No	56	26
Iriomote	Arrhenotokous	Yes	No	56	26
Iriomote	Arrhenotokous	Yes	No	56	26
Iriomote	Arrhenotokous	Yes	No	56	26
Iriomote	Arrhenotokous	Yes	No	57	26
Iriomote	Arrhenotokous	Yes	No	57	26
Iriomote	Arrhenotokous	Yes	No	57	26
Iriomote	Arrhenotokous	Yes	No	59	26
Iriomote	Arrhenotokous	Yes	No	59	26
Iriomote	Arrhenotokous	Yes	No	59	26
Iriomote	Arrhenotokous	Yes	No	59	26
Iriomote	Arrhenotokous	Yes	No	59	26
Iriomote	Arrhenotokous	Yes	No	60	26
Iriomote	Arrhenotokous	Yes	No	60	26
Iriomote	Arrhenotokous	Yes	No	60	26
Iriomote	Arrhenotokous	Yes	No	60	26
Iriomote	Arrhenotokous	Yes	No	60	26
Iriomote	Arrhenotokous	Yes	No	51	27
Iriomote	Arrhenotokous	Yes	No	54	27
Iriomote	Arrhenotokous	Yes	No	55	27
Iriomote	Arrhenotokous	Yes	No	59	27
Iriomote	Arrhenotokous	Yes	No	60	27
Iriomote	Arrhenotokous	Yes	No	51	28
Iriomote	Arrhenotokous	Yes	No	54	28
Iriomote	Arrhenotokous	Yes	No	55	28
Iriomote	Arrhenotokous	Yes	No	58	28
Iriomote	Arrhenotokous	Yes	No	59	28
Iriomote	Arrhenotokous	Yes	No	60	28
Iriomote	Arrhenotokous	Yes	No	51	29
Iriomote	Arrhenotokous	Yes	No	51	29
Iriomote	Arrhenotokous	Yes	No	56	29
Iriomote	Arrhenotokous	Yes	No	60	29
Iriomote	Arrhenotokous	Yes	No	51	30
Iriomote	Arrhenotokous	Yes	No	54	30
Iriomote	Arrhenotokous	Yes	No	54	30
Iriomote	Arrhenotokous	Yes	No	55	30
Iriomote	Arrhenotokous	Yes	No	57	31
Iriomote	Arrhenotokous	Yes	No	59	31
Iriomote	Arrhenotokous	Yes	No	52	33
Iriomote	Arrhenotokous	Yes	No	53	33
Iriomote	Arrhenotokous	Yes	No	54	34
Iriomote	Arrhenotokous	Yes	No	53	39
Iriomote	Arrhenotokous	No	Yes	64	21
Iriomote	Arrhenotokous	No	Yes	68	21
Iriomote	Arrhenotokous	No	Yes	70	21
Iriomote	Arrhenotokous	No	Yes	70	21
Iriomote	Arrhenotokous	No	Yes	61	22
Iriomote	Arrhenotokous	No	Yes	61	22
Iriomote	Arrhenotokous	No	Yes	61	22
Iriomote	Arrhenotokous	No	Yes	61	22
Iriomote	Arrhenotokous	No	Yes	63	22
Iriomote	Arrhenotokous	No	Yes	63	22
Iriomote	Arrhenotokous	No	Yes	63	22
Iriomote	Arrhenotokous	No	Yes	63	22
Iriomote	Arrhenotokous	No	Yes	63	22
Iriomote	Arrhenotokous	No	Yes	63	22
Iriomote	Arrhenotokous	No	Yes	63	22
Iriomote	Arrhenotokous	No	Yes	63	22
Iriomote	Arrhenotokous	No	Yes	63	22
Iriomote	Arrhenotokous	No	Yes	63	22
Iriomote	Arrhenotokous	No	Yes	64	22
Iriomote	Arrhenotokous	No	Yes	64	22
Iriomote	Arrhenotokous	No	Yes	64	22
Iriomote	Arrhenotokous	No	Yes	64	22
Iriomote	Arrhenotokous	No	Yes	64	22
Iriomote	Arrhenotokous	No	Yes	64	22
Iriomote	Arrhenotokous	No	Yes	64	22
Iriomote	Arrhenotokous	No	Yes	64	22
Iriomote	Arrhenotokous	No	Yes	64	22
Iriomote	Arrhenotokous	No	Yes	66	22
Iriomote	Arrhenotokous	No	Yes	66	22
Iriomote	Arrhenotokous	No	Yes	66	22
Iriomote	Arrhenotokous	No	Yes	66	22
Iriomote	Arrhenotokous	No	Yes	66	22
Iriomote	Arrhenotokous	No	Yes	68	22
Iriomote	Arrhenotokous	No	Yes	68	22
Iriomote	Arrhenotokous	No	Yes	68	22
Iriomote	Arrhenotokous	No	Yes	68	22
Iriomote	Arrhenotokous	No	Yes	68	22
Iriomote	Arrhenotokous	No	Yes	68	22
Iriomote	Arrhenotokous	No	Yes	68	22
Iriomote	Arrhenotokous	No	Yes	69	22
Iriomote	Arrhenotokous	No	Yes	69	22
Iriomote	Arrhenotokous	No	Yes	69	22
Iriomote	Arrhenotokous	No	Yes	69	22
Iriomote	Arrhenotokous	No	Yes	69	22
Iriomote	Arrhenotokous	No	Yes	69	22
Iriomote	Arrhenotokous	No	Yes	69	22
Iriomote	Arrhenotokous	No	Yes	69	22
Iriomote	Arrhenotokous	No	Yes	69	22
Iriomote	Arrhenotokous	No	Yes	69	22
Iriomote	Arrhenotokous	No	Yes	69	22
Iriomote	Arrhenotokous	No	Yes	69	22
Iriomote	Arrhenotokous	No	Yes	69	22
Iriomote	Arrhenotokous	No	Yes	70	22
Iriomote	Arrhenotokous	No	Yes	70	22
Iriomote	Arrhenotokous	No	Yes	70	22
Iriomote	Arrhenotokous	No	Yes	70	22
Iriomote	Arrhenotokous	No	Yes	70	22
Iriomote	Arrhenotokous	No	Yes	70	22
Iriomote	Arrhenotokous	No	Yes	70	22
Iriomote	Arrhenotokous	No	Yes	70	22
Iriomote	Arrhenotokous	No	Yes	70	22
Iriomote	Arrhenotokous	No	Yes	70	22
Iriomote	Arrhenotokous	No	Yes	70	22
Iriomote	Arrhenotokous	No	Yes	61	23
Iriomote	Arrhenotokous	No	Yes	61	23
Iriomote	Arrhenotokous	No	Yes	61	23
Iriomote	Arrhenotokous	No	Yes	61	23
Iriomote	Arrhenotokous	No	Yes	61	23
Iriomote	Arrhenotokous	No	Yes	61	23
Iriomote	Arrhenotokous	No	Yes	61	23
Iriomote	Arrhenotokous	No	Yes	61	23
Iriomote	Arrhenotokous	No	Yes	61	23
Iriomote	Arrhenotokous	No	Yes	62	23
Iriomote	Arrhenotokous	No	Yes	63	23
Iriomote	Arrhenotokous	No	Yes	63	23
Iriomote	Arrhenotokous	No	Yes	63	23
Iriomote	Arrhenotokous	No	Yes	63	23
Iriomote	Arrhenotokous	No	Yes	63	23
Iriomote	Arrhenotokous	No	Yes	63	23
Iriomote	Arrhenotokous	No	Yes	63	23
Iriomote	Arrhenotokous	No	Yes	64	23
Iriomote	Arrhenotokous	No	Yes	64	23
Iriomote	Arrhenotokous	No	Yes	65	23
Iriomote	Arrhenotokous	No	Yes	65	23
Iriomote	Arrhenotokous	No	Yes	65	23
Iriomote	Arrhenotokous	No	Yes	66	23
Iriomote	Arrhenotokous	No	Yes	66	23
Iriomote	Arrhenotokous	No	Yes	66	23
Iriomote	Arrhenotokous	No	Yes	66	23
Iriomote	Arrhenotokous	No	Yes	66	23
Iriomote	Arrhenotokous	No	Yes	66	23
Iriomote	Arrhenotokous	No	Yes	66	23
Iriomote	Arrhenotokous	No	Yes	66	23
Iriomote	Arrhenotokous	No	Yes	66	23
Iriomote	Arrhenotokous	No	Yes	66	23
Iriomote	Arrhenotokous	No	Yes	66	23
Iriomote	Arrhenotokous	No	Yes	68	23
Iriomote	Arrhenotokous	No	Yes	68	23
Iriomote	Arrhenotokous	No	Yes	68	23
Iriomote	Arrhenotokous	No	Yes	69	23
Iriomote	Arrhenotokous	No	Yes	69	23
Iriomote	Arrhenotokous	No	Yes	69	23
Iriomote	Arrhenotokous	No	Yes	69	23
Iriomote	Arrhenotokous	No	Yes	69	23
Iriomote	Arrhenotokous	No	Yes	69	23
Iriomote	Arrhenotokous	No	Yes	69	23
Iriomote	Arrhenotokous	No	Yes	69	23
Iriomote	Arrhenotokous	No	Yes	70	23
Iriomote	Arrhenotokous	No	Yes	70	23
Iriomote	Arrhenotokous	No	Yes	70	23
Iriomote	Arrhenotokous	No	Yes	70	23
Iriomote	Arrhenotokous	No	Yes	70	23
Iriomote	Arrhenotokous	No	Yes	70	23
Iriomote	Arrhenotokous	No	Yes	70	23
Iriomote	Arrhenotokous	No	Yes	62	24
Iriomote	Arrhenotokous	No	Yes	62	24
Iriomote	Arrhenotokous	No	Yes	64	24
Iriomote	Arrhenotokous	No	Yes	64	24
Iriomote	Arrhenotokous	No	Yes	64	24
Iriomote	Arrhenotokous	No	Yes	64	24
Iriomote	Arrhenotokous	No	Yes	65	24
Iriomote	Arrhenotokous	No	Yes	65	24
Iriomote	Arrhenotokous	No	Yes	66	24
Iriomote	Arrhenotokous	No	Yes	66	24
Iriomote	Arrhenotokous	No	Yes	68	24
Iriomote	Arrhenotokous	No	Yes	68	24
Iriomote	Arrhenotokous	No	Yes	68	24
Iriomote	Arrhenotokous	No	Yes	69	24
Iriomote	Arrhenotokous	No	Yes	69	24
Iriomote	Arrhenotokous	No	Yes	69	24
Iriomote	Arrhenotokous	No	Yes	69	24
Iriomote	Arrhenotokous	No	Yes	69	24
Iriomote	Arrhenotokous	No	Yes	70	24
Iriomote	Arrhenotokous	No	Yes	70	24
Iriomote	Arrhenotokous	No	Yes	70	24
Iriomote	Arrhenotokous	No	Yes	64	25
Iriomote	Arrhenotokous	No	Yes	68	25
Iriomote	Arrhenotokous	No	Yes	68	25
Iriomote	Arrhenotokous	No	Yes	68	25
Iriomote	Arrhenotokous	No	Yes	70	25
Iriomote	Arrhenotokous	No	Yes	62	26
Iriomote	Arrhenotokous	No	Yes	64	26
Iriomote	Arrhenotokous	No	Yes	65	26
Iriomote	Arrhenotokous	No	Yes	68	26
Iriomote	Arrhenotokous	No	Yes	68	26
Iriomote	Arrhenotokous	No	Yes	69	26
Iriomote	Arrhenotokous	No	Yes	69	26
Iriomote	Arrhenotokous	No	Yes	70	26
Iriomote	Arrhenotokous	No	Yes	70	26
Iriomote	Arrhenotokous	No	Yes	70	26
Iriomote	Arrhenotokous	No	Yes	61	27
Iriomote	Arrhenotokous	No	Yes	64	27
Iriomote	Arrhenotokous	No	Yes	70	27
Iriomote	Arrhenotokous	No	Yes	61	28
Iriomote	Arrhenotokous	No	Yes	61	28
Iriomote	Arrhenotokous	No	Yes	65	28
Iriomote	Arrhenotokous	No	Yes	65	28
Iriomote	Arrhenotokous	No	Yes	69	28
Iriomote	Arrhenotokous	No	Yes	61	29
Iriomote	Arrhenotokous	No	Yes	61	29
Iriomote	Arrhenotokous	No	Yes	69	29
Iriomote	Arrhenotokous	No	Yes	69	29
Iriomote	Arrhenotokous	No	Yes	69	29
Iriomote	Arrhenotokous	No	Yes	69	29
Iriomote	Arrhenotokous	No	Yes	62	30
Iriomote	Arrhenotokous	No	Yes	64	30
Iriomote	Arrhenotokous	No	Yes	68	30
Iriomote	Arrhenotokous	No	Yes	70	31
Iriomote	Arrhenotokous	No	Yes	70	33
Iriomote	Arrhenotokous	No	Yes	69	35
Iriomote	Arrhenotokous	No	Yes	63	39
Iriomote	Arrhenotokous	No	Yes	64	43
Iriomote	Arrhenotokous	Yes	Yes	78	24
Iriomote	Arrhenotokous	Yes	Yes	78	24
Iriomote	Arrhenotokous	Yes	Yes	79	24
Iriomote	Arrhenotokous	Yes	Yes	74	25
Iriomote	Arrhenotokous	Yes	Yes	74	25
Iriomote	Arrhenotokous	Yes	Yes	74	25
Iriomote	Arrhenotokous	Yes	Yes	78	25
Iriomote	Arrhenotokous	Yes	Yes	79	25
Iriomote	Arrhenotokous	Yes	Yes	79	25
Iriomote	Arrhenotokous	Yes	Yes	80	25
Iriomote	Arrhenotokous	Yes	Yes	76	26
Iriomote	Arrhenotokous	Yes	Yes	78	26
Iriomote	Arrhenotokous	Yes	Yes	79	26
Iriomote	Arrhenotokous	Yes	Yes	79	26
Iriomote	Arrhenotokous	Yes	Yes	80	26
Iriomote	Arrhenotokous	Yes	Yes	77	27
Iriomote	Arrhenotokous	Yes	Yes	78	27
Iriomote	Arrhenotokous	Yes	Yes	79	27
Iriomote	Arrhenotokous	Yes	Yes	79	27
Iriomote	Arrhenotokous	Yes	Yes	79	27
Iriomote	Arrhenotokous	Yes	Yes	80	27
Iriomote	Arrhenotokous	Yes	Yes	71	28
Iriomote	Arrhenotokous	Yes	Yes	74	28
Iriomote	Arrhenotokous	Yes	Yes	77	28
Iriomote	Arrhenotokous	Yes	Yes	71	29
Iriomote	Arrhenotokous	Yes	Yes	74	29
Iriomote	Arrhenotokous	Yes	Yes	77	29
Iriomote	Arrhenotokous	Yes	Yes	78	29
Iriomote	Arrhenotokous	Yes	Yes	79	29
Iriomote	Arrhenotokous	Yes	Yes	74	30
Iriomote	Arrhenotokous	Yes	Yes	74	30
Iriomote	Arrhenotokous	Yes	Yes	78	30
Iriomote	Arrhenotokous	Yes	Yes	78	30
Iriomote	Arrhenotokous	Yes	Yes	79	30
Iriomote	Arrhenotokous	Yes	Yes	80	30
Iriomote	Arrhenotokous	Yes	Yes	72	31
Iriomote	Arrhenotokous	Yes	Yes	74	31
Iriomote	Arrhenotokous	Yes	Yes	77	31
Iriomote	Arrhenotokous	Yes	Yes	77	31
Iriomote	Arrhenotokous	Yes	Yes	77	31
Iriomote	Arrhenotokous	Yes	Yes	79	31
Iriomote	Arrhenotokous	Yes	Yes	80	31
Iriomote	Arrhenotokous	Yes	Yes	79	32
Iriomote	Arrhenotokous	Yes	Yes	80	32
Iriomote	Arrhenotokous	Yes	Yes	75	33
Iriomote	Arrhenotokous	Yes	Yes	71	34
Iriomote	Arrhenotokous	Yes	Yes	74	34
Iriomote	Arrhenotokous	Yes	Yes	74	34
Iriomote	Arrhenotokous	Yes	Yes	76	34
Iriomote	Arrhenotokous	Yes	Yes	80	34
Iriomote	Arrhenotokous	Yes	Yes	72	35
Iriomote	Arrhenotokous	Yes	Yes	72	35
Iriomote	Arrhenotokous	Yes	Yes	74	35
Iriomote	Arrhenotokous	Yes	Yes	79	35
Iriomote	Arrhenotokous	Yes	Yes	78	36
Iriomote	Arrhenotokous	Yes	Yes	74	38
Iriomote	Arrhenotokous	Yes	Yes	79	38
Iriomote	Arrhenotokous	Yes	Yes	79	38
Iriomote	Arrhenotokous	Yes	Yes	79	38
Iriomote	Arrhenotokous	Yes	Yes	77	40
Iriomote	Arrhenotokous	Yes	Yes	78	41
Iriomote	Arrhenotokous	Yes	Yes	79	41
Kagoshima	Thelytokous	No	No	82	19
Kagoshima	Thelytokous	No	No	82	19
Kagoshima	Thelytokous	No	No	82	19
Kagoshima	Thelytokous	No	No	81	20
Kagoshima	Thelytokous	No	No	81	20
Kagoshima	Thelytokous	No	No	81	20
Kagoshima	Thelytokous	No	No	81	20
Kagoshima	Thelytokous	No	No	81	20
Kagoshima	Thelytokous	No	No	81	20
Kagoshima	Thelytokous	No	No	81	20
Kagoshima	Thelytokous	No	No	81	20
Kagoshima	Thelytokous	No	No	81	20
Kagoshima	Thelytokous	No	No	81	20
Kagoshima	Thelytokous	No	No	81	20
Kagoshima	Thelytokous	No	No	81	20
Kagoshima	Thelytokous	No	No	81	20
Kagoshima	Thelytokous	No	No	81	20
Kagoshima	Thelytokous	No	No	81	20
Kagoshima	Thelytokous	No	No	82	20
Kagoshima	Thelytokous	No	No	82	20
Kagoshima	Thelytokous	No	No	82	20
Kagoshima	Thelytokous	No	No	82	20
Kagoshima	Thelytokous	No	No	82	20
Kagoshima	Thelytokous	No	No	82	20
Kagoshima	Thelytokous	No	No	82	20
Kagoshima	Thelytokous	No	No	82	20
Kagoshima	Thelytokous	No	No	82	20
Kagoshima	Thelytokous	No	No	82	20
Kagoshima	Thelytokous	No	No	82	20
Kagoshima	Thelytokous	No	No	82	20
Kagoshima	Thelytokous	No	No	82	20
Kagoshima	Thelytokous	No	No	82	20
Kagoshima	Thelytokous	No	No	82	20
Kagoshima	Thelytokous	No	No	82	20
Kagoshima	Thelytokous	No	No	82	20
Kagoshima	Thelytokous	No	No	82	20
Kagoshima	Thelytokous	No	No	82	20
Kagoshima	Thelytokous	No	No	82	20
Kagoshima	Thelytokous	No	No	82	20
Kagoshima	Thelytokous	No	No	83	20
Kagoshima	Thelytokous	No	No	84	20
Kagoshima	Thelytokous	No	No	84	20
Kagoshima	Thelytokous	No	No	84	20
Kagoshima	Thelytokous	No	No	84	20
Kagoshima	Thelytokous	No	No	84	20
Kagoshima	Thelytokous	No	No	84	20
Kagoshima	Thelytokous	No	No	84	20
Kagoshima	Thelytokous	No	No	84	20
Kagoshima	Thelytokous	No	No	84	20
Kagoshima	Thelytokous	No	No	84	20
Kagoshima	Thelytokous	No	No	84	20
Kagoshima	Thelytokous	No	No	84	20
Kagoshima	Thelytokous	No	No	84	20
Kagoshima	Thelytokous	No	No	84	20
Kagoshima	Thelytokous	No	No	84	20
Kagoshima	Thelytokous	No	No	84	20
Kagoshima	Thelytokous	No	No	84	20
Kagoshima	Thelytokous	No	No	84	20
Kagoshima	Thelytokous	No	No	84	20
Kagoshima	Thelytokous	No	No	84	20
Kagoshima	Thelytokous	No	No	84	20
Kagoshima	Thelytokous	No	No	84	20
Kagoshima	Thelytokous	No	No	84	20
Kagoshima	Thelytokous	No	No	84	20
Kagoshima	Thelytokous	No	No	86	20
Kagoshima	Thelytokous	No	No	88	20
Kagoshima	Thelytokous	No	No	88	20
Kagoshima	Thelytokous	No	No	88	20
Kagoshima	Thelytokous	No	No	89	20
Kagoshima	Thelytokous	No	No	89	20
Kagoshima	Thelytokous	No	No	89	20
Kagoshima	Thelytokous	No	No	89	20
Kagoshima	Thelytokous	No	No	89	20
Kagoshima	Thelytokous	No	No	89	20
Kagoshima	Thelytokous	No	No	89	20
Kagoshima	Thelytokous	No	No	89	20
Kagoshima	Thelytokous	No	No	89	20
Kagoshima	Thelytokous	No	No	89	20
Kagoshima	Thelytokous	No	No	89	20
Kagoshima	Thelytokous	No	No	90	20
Kagoshima	Thelytokous	No	No	90	20
Kagoshima	Thelytokous	No	No	90	20
Kagoshima	Thelytokous	No	No	90	20
Kagoshima	Thelytokous	No	No	90	20
Kagoshima	Thelytokous	No	No	90	20
Kagoshima	Thelytokous	No	No	90	20
Kagoshima	Thelytokous	No	No	90	20
Kagoshima	Thelytokous	No	No	90	20
Kagoshima	Thelytokous	No	No	90	20
Kagoshima	Thelytokous	No	No	90	20
Kagoshima	Thelytokous	No	No	90	20
Kagoshima	Thelytokous	No	No	90	20
Kagoshima	Thelytokous	No	No	90	20
Kagoshima	Thelytokous	No	No	90	20
Kagoshima	Thelytokous	No	No	90	20
Kagoshima	Thelytokous	No	No	90	20
Kagoshima	Thelytokous	No	No	90	20
Kagoshima	Thelytokous	No	No	81	21
Kagoshima	Thelytokous	No	No	81	21
Kagoshima	Thelytokous	No	No	81	21
Kagoshima	Thelytokous	No	No	81	21
Kagoshima	Thelytokous	No	No	81	21
Kagoshima	Thelytokous	No	No	81	21
Kagoshima	Thelytokous	No	No	81	21
Kagoshima	Thelytokous	No	No	82	21
Kagoshima	Thelytokous	No	No	82	21
Kagoshima	Thelytokous	No	No	83	21
Kagoshima	Thelytokous	No	No	83	21
Kagoshima	Thelytokous	No	No	83	21
Kagoshima	Thelytokous	No	No	83	21
Kagoshima	Thelytokous	No	No	83	21
Kagoshima	Thelytokous	No	No	83	21
Kagoshima	Thelytokous	No	No	83	21
Kagoshima	Thelytokous	No	No	83	21
Kagoshima	Thelytokous	No	No	83	21
Kagoshima	Thelytokous	No	No	83	21
Kagoshima	Thelytokous	No	No	83	21
Kagoshima	Thelytokous	No	No	84	21
Kagoshima	Thelytokous	No	No	84	21
Kagoshima	Thelytokous	No	No	84	21
Kagoshima	Thelytokous	No	No	84	21
Kagoshima	Thelytokous	No	No	84	21
Kagoshima	Thelytokous	No	No	84	21
Kagoshima	Thelytokous	No	No	84	21
Kagoshima	Thelytokous	No	No	84	21
Kagoshima	Thelytokous	No	No	84	21
Kagoshima	Thelytokous	No	No	84	21
Kagoshima	Thelytokous	No	No	84	21
Kagoshima	Thelytokous	No	No	84	21
Kagoshima	Thelytokous	No	No	85	21
Kagoshima	Thelytokous	No	No	86	21
Kagoshima	Thelytokous	No	No	86	21
Kagoshima	Thelytokous	No	No	86	21
Kagoshima	Thelytokous	No	No	86	21
Kagoshima	Thelytokous	No	No	86	21
Kagoshima	Thelytokous	No	No	86	21
Kagoshima	Thelytokous	No	No	86	21
Kagoshima	Thelytokous	No	No	86	21
Kagoshima	Thelytokous	No	No	86	21
Kagoshima	Thelytokous	No	No	86	21
Kagoshima	Thelytokous	No	No	86	21
Kagoshima	Thelytokous	No	No	86	21
Kagoshima	Thelytokous	No	No	86	21
Kagoshima	Thelytokous	No	No	86	21
Kagoshima	Thelytokous	No	No	86	21
Kagoshima	Thelytokous	No	No	86	21
Kagoshima	Thelytokous	No	No	87	21
Kagoshima	Thelytokous	No	No	87	21
Kagoshima	Thelytokous	No	No	87	21
Kagoshima	Thelytokous	No	No	87	21
Kagoshima	Thelytokous	No	No	87	21
Kagoshima	Thelytokous	No	No	87	21
Kagoshima	Thelytokous	No	No	87	21
Kagoshima	Thelytokous	No	No	87	21
Kagoshima	Thelytokous	No	No	87	21
Kagoshima	Thelytokous	No	No	87	21
Kagoshima	Thelytokous	No	No	89	21
Kagoshima	Thelytokous	No	No	89	21
Kagoshima	Thelytokous	No	No	89	21
Kagoshima	Thelytokous	No	No	89	21
Kagoshima	Thelytokous	No	No	89	21
Kagoshima	Thelytokous	No	No	89	21
Kagoshima	Thelytokous	No	No	90	21
Kagoshima	Thelytokous	No	No	90	21
Kagoshima	Thelytokous	No	No	90	21
Kagoshima	Thelytokous	No	No	90	21
Kagoshima	Thelytokous	No	No	90	21
Kagoshima	Thelytokous	No	No	90	21
Kagoshima	Thelytokous	No	No	90	21
Kagoshima	Thelytokous	No	No	90	21
Kagoshima	Thelytokous	No	No	81	22
Kagoshima	Thelytokous	No	No	81	22
Kagoshima	Thelytokous	No	No	81	22
Kagoshima	Thelytokous	No	No	81	22
Kagoshima	Thelytokous	No	No	81	22
Kagoshima	Thelytokous	No	No	81	22
Kagoshima	Thelytokous	No	No	82	22
Kagoshima	Thelytokous	No	No	82	22
Kagoshima	Thelytokous	No	No	82	22
Kagoshima	Thelytokous	No	No	83	22
Kagoshima	Thelytokous	No	No	83	22
Kagoshima	Thelytokous	No	No	83	22
Kagoshima	Thelytokous	No	No	83	22
Kagoshima	Thelytokous	No	No	83	22
Kagoshima	Thelytokous	No	No	83	22
Kagoshima	Thelytokous	No	No	83	22
Kagoshima	Thelytokous	No	No	83	22
Kagoshima	Thelytokous	No	No	83	22
Kagoshima	Thelytokous	No	No	83	22
Kagoshima	Thelytokous	No	No	83	22
Kagoshima	Thelytokous	No	No	83	22
Kagoshima	Thelytokous	No	No	83	22
Kagoshima	Thelytokous	No	No	83	22
Kagoshima	Thelytokous	No	No	83	22
Kagoshima	Thelytokous	No	No	83	22
Kagoshima	Thelytokous	No	No	83	22
Kagoshima	Thelytokous	No	No	83	22
Kagoshima	Thelytokous	No	No	83	22
Kagoshima	Thelytokous	No	No	84	22
Kagoshima	Thelytokous	No	No	84	22
Kagoshima	Thelytokous	No	No	84	22
Kagoshima	Thelytokous	No	No	84	22
Kagoshima	Thelytokous	No	No	84	22
Kagoshima	Thelytokous	No	No	84	22
Kagoshima	Thelytokous	No	No	84	22
Kagoshima	Thelytokous	No	No	84	22
Kagoshima	Thelytokous	No	No	84	22
Kagoshima	Thelytokous	No	No	85	22
Kagoshima	Thelytokous	No	No	85	22
Kagoshima	Thelytokous	No	No	85	22
Kagoshima	Thelytokous	No	No	85	22
Kagoshima	Thelytokous	No	No	85	22
Kagoshima	Thelytokous	No	No	85	22
Kagoshima	Thelytokous	No	No	85	22
Kagoshima	Thelytokous	No	No	85	22
Kagoshima	Thelytokous	No	No	85	22
Kagoshima	Thelytokous	No	No	85	22
Kagoshima	Thelytokous	No	No	85	22
Kagoshima	Thelytokous	No	No	85	22
Kagoshima	Thelytokous	No	No	85	22
Kagoshima	Thelytokous	No	No	85	22
Kagoshima	Thelytokous	No	No	85	22
Kagoshima	Thelytokous	No	No	85	22
Kagoshima	Thelytokous	No	No	85	22
Kagoshima	Thelytokous	No	No	85	22
Kagoshima	Thelytokous	No	No	85	22
Kagoshima	Thelytokous	No	No	85	22
Kagoshima	Thelytokous	No	No	85	22
Kagoshima	Thelytokous	No	No	85	22
Kagoshima	Thelytokous	No	No	85	22
Kagoshima	Thelytokous	No	No	86	22
Kagoshima	Thelytokous	No	No	86	22
Kagoshima	Thelytokous	No	No	86	22
Kagoshima	Thelytokous	No	No	86	22
Kagoshima	Thelytokous	No	No	86	22
Kagoshima	Thelytokous	No	No	86	22
Kagoshima	Thelytokous	No	No	86	22
Kagoshima	Thelytokous	No	No	86	22
Kagoshima	Thelytokous	No	No	86	22
Kagoshima	Thelytokous	No	No	86	22
Kagoshima	Thelytokous	No	No	86	22
Kagoshima	Thelytokous	No	No	86	22
Kagoshima	Thelytokous	No	No	86	22
Kagoshima	Thelytokous	No	No	86	22
Kagoshima	Thelytokous	No	No	86	22
Kagoshima	Thelytokous	No	No	86	22
Kagoshima	Thelytokous	No	No	86	22
Kagoshima	Thelytokous	No	No	86	22
Kagoshima	Thelytokous	No	No	86	22
Kagoshima	Thelytokous	No	No	86	22
Kagoshima	Thelytokous	No	No	86	22
Kagoshima	Thelytokous	No	No	86	22
Kagoshima	Thelytokous	No	No	86	22
Kagoshima	Thelytokous	No	No	86	22
Kagoshima	Thelytokous	No	No	86	22
Kagoshima	Thelytokous	No	No	86	22
Kagoshima	Thelytokous	No	No	86	22
Kagoshima	Thelytokous	No	No	86	22
Kagoshima	Thelytokous	No	No	86	22
Kagoshima	Thelytokous	No	No	86	22
Kagoshima	Thelytokous	No	No	86	22
Kagoshima	Thelytokous	No	No	87	22
Kagoshima	Thelytokous	No	No	87	22
Kagoshima	Thelytokous	No	No	87	22
Kagoshima	Thelytokous	No	No	87	22
Kagoshima	Thelytokous	No	No	87	22
Kagoshima	Thelytokous	No	No	87	22
Kagoshima	Thelytokous	No	No	87	22
Kagoshima	Thelytokous	No	No	87	22
Kagoshima	Thelytokous	No	No	87	22
Kagoshima	Thelytokous	No	No	87	22
Kagoshima	Thelytokous	No	No	87	22
Kagoshima	Thelytokous	No	No	87	22
Kagoshima	Thelytokous	No	No	87	22
Kagoshima	Thelytokous	No	No	87	22
Kagoshima	Thelytokous	No	No	87	22
Kagoshima	Thelytokous	No	No	87	22
Kagoshima	Thelytokous	No	No	87	22
Kagoshima	Thelytokous	No	No	87	22
Kagoshima	Thelytokous	No	No	87	22
Kagoshima	Thelytokous	No	No	87	22
Kagoshima	Thelytokous	No	No	87	22
Kagoshima	Thelytokous	No	No	88	22
Kagoshima	Thelytokous	No	No	88	22
Kagoshima	Thelytokous	No	No	88	22
Kagoshima	Thelytokous	No	No	88	22
Kagoshima	Thelytokous	No	No	88	22
Kagoshima	Thelytokous	No	No	88	22
Kagoshima	Thelytokous	No	No	88	22
Kagoshima	Thelytokous	No	No	88	22
Kagoshima	Thelytokous	No	No	88	22
Kagoshima	Thelytokous	No	No	88	22
Kagoshima	Thelytokous	No	No	88	22
Kagoshima	Thelytokous	No	No	88	22
Kagoshima	Thelytokous	No	No	88	22
Kagoshima	Thelytokous	No	No	89	22
Kagoshima	Thelytokous	No	No	89	22
Kagoshima	Thelytokous	No	No	89	22
Kagoshima	Thelytokous	No	No	89	22
Kagoshima	Thelytokous	No	No	89	22
Kagoshima	Thelytokous	No	No	89	22
Kagoshima	Thelytokous	No	No	89	22
Kagoshima	Thelytokous	No	No	89	22
Kagoshima	Thelytokous	No	No	89	22
Kagoshima	Thelytokous	No	No	89	22
Kagoshima	Thelytokous	No	No	89	22
Kagoshima	Thelytokous	No	No	89	22
Kagoshima	Thelytokous	No	No	90	22
Kagoshima	Thelytokous	No	No	90	22
Kagoshima	Thelytokous	No	No	90	22
Kagoshima	Thelytokous	No	No	90	22
Kagoshima	Thelytokous	No	No	90	22
Kagoshima	Thelytokous	No	No	90	22
Kagoshima	Thelytokous	No	No	90	22
Kagoshima	Thelytokous	No	No	90	22
Kagoshima	Thelytokous	No	No	81	23
Kagoshima	Thelytokous	No	No	82	23
Kagoshima	Thelytokous	No	No	83	23
Kagoshima	Thelytokous	No	No	83	23
Kagoshima	Thelytokous	No	No	83	23
Kagoshima	Thelytokous	No	No	85	23
Kagoshima	Thelytokous	No	No	85	23
Kagoshima	Thelytokous	No	No	86	23
Kagoshima	Thelytokous	No	No	86	23
Kagoshima	Thelytokous	No	No	86	23
Kagoshima	Thelytokous	No	No	87	23
Kagoshima	Thelytokous	No	No	87	23
Kagoshima	Thelytokous	No	No	87	23
Kagoshima	Thelytokous	No	No	88	23
Kagoshima	Thelytokous	No	No	88	23
Kagoshima	Thelytokous	No	No	88	23
Kagoshima	Thelytokous	No	No	88	23
Kagoshima	Thelytokous	No	No	88	23
Kagoshima	Thelytokous	No	No	88	23
Kagoshima	Thelytokous	No	No	89	23
Kagoshima	Thelytokous	No	No	89	23
Kagoshima	Thelytokous	No	No	89	23
Kagoshima	Thelytokous	No	No	90	23
Kagoshima	Thelytokous	No	No	90	23
Kagoshima	Thelytokous	No	No	90	23
Kagoshima	Thelytokous	No	No	90	23
Kagoshima	Thelytokous	No	No	90	23
Kagoshima	Thelytokous	No	No	90	23
Kagoshima	Thelytokous	No	No	82	24
Kagoshima	Thelytokous	No	No	86	24
Kagoshima	Thelytokous	No	No	86	24
Kagoshima	Thelytokous	No	No	87	24
Kagoshima	Thelytokous	No	No	87	24
Kagoshima	Thelytokous	No	No	88	24
Kagoshima	Thelytokous	No	No	88	24
Kagoshima	Thelytokous	No	No	88	24
Kagoshima	Thelytokous	No	No	89	24
Kagoshima	Thelytokous	No	No	89	24
Kagoshima	Thelytokous	No	No	90	24
Kagoshima	Thelytokous	No	No	84	25
Kagoshima	Thelytokous	No	No	87	25
Kagoshima	Thelytokous	No	No	87	25
Kagoshima	Thelytokous	No	No	88	25
Kagoshima	Thelytokous	No	No	88	25
Kagoshima	Thelytokous	No	No	87	26
Kagoshima	Thelytokous	No	No	89	26
Kagoshima	Thelytokous	No	No	90	26
Kagoshima	Thelytokous	No	No	87	27
Kagoshima	Thelytokous	No	No	83	28
Kagoshima	Thelytokous	No	No	90	31
Kagoshima	Thelytokous	Yes	No	91	21
Kagoshima	Thelytokous	Yes	No	91	21
Kagoshima	Thelytokous	Yes	No	92	21
Kagoshima	Thelytokous	Yes	No	93	21
Kagoshima	Thelytokous	Yes	No	94	21
Kagoshima	Thelytokous	Yes	No	94	21
Kagoshima	Thelytokous	Yes	No	95	21
Kagoshima	Thelytokous	Yes	No	95	21
Kagoshima	Thelytokous	Yes	No	95	21
Kagoshima	Thelytokous	Yes	No	95	21
Kagoshima	Thelytokous	Yes	No	95	21
Kagoshima	Thelytokous	Yes	No	97	21
Kagoshima	Thelytokous	Yes	No	97	21
Kagoshima	Thelytokous	Yes	No	97	21
Kagoshima	Thelytokous	Yes	No	98	21
Kagoshima	Thelytokous	Yes	No	100	21
Kagoshima	Thelytokous	Yes	No	100	21
Kagoshima	Thelytokous	Yes	No	100	21
Kagoshima	Thelytokous	Yes	No	100	21
Kagoshima	Thelytokous	Yes	No	91	22
Kagoshima	Thelytokous	Yes	No	91	22
Kagoshima	Thelytokous	Yes	No	91	22
Kagoshima	Thelytokous	Yes	No	91	22
Kagoshima	Thelytokous	Yes	No	91	22
Kagoshima	Thelytokous	Yes	No	91	22
Kagoshima	Thelytokous	Yes	No	91	22
Kagoshima	Thelytokous	Yes	No	91	22
Kagoshima	Thelytokous	Yes	No	94	22
Kagoshima	Thelytokous	Yes	No	94	22
Kagoshima	Thelytokous	Yes	No	94	22
Kagoshima	Thelytokous	Yes	No	94	22
Kagoshima	Thelytokous	Yes	No	94	22
Kagoshima	Thelytokous	Yes	No	94	22
Kagoshima	Thelytokous	Yes	No	94	22
Kagoshima	Thelytokous	Yes	No	94	22
Kagoshima	Thelytokous	Yes	No	94	22
Kagoshima	Thelytokous	Yes	No	94	22
Kagoshima	Thelytokous	Yes	No	94	22
Kagoshima	Thelytokous	Yes	No	95	22
Kagoshima	Thelytokous	Yes	No	95	22
Kagoshima	Thelytokous	Yes	No	95	22
Kagoshima	Thelytokous	Yes	No	95	22
Kagoshima	Thelytokous	Yes	No	95	22
Kagoshima	Thelytokous	Yes	No	95	22
Kagoshima	Thelytokous	Yes	No	95	22
Kagoshima	Thelytokous	Yes	No	95	22
Kagoshima	Thelytokous	Yes	No	95	22
Kagoshima	Thelytokous	Yes	No	95	22
Kagoshima	Thelytokous	Yes	No	95	22
Kagoshima	Thelytokous	Yes	No	96	22
Kagoshima	Thelytokous	Yes	No	98	22
Kagoshima	Thelytokous	Yes	No	98	22
Kagoshima	Thelytokous	Yes	No	98	22
Kagoshima	Thelytokous	Yes	No	98	22
Kagoshima	Thelytokous	Yes	No	98	22
Kagoshima	Thelytokous	Yes	No	98	22
Kagoshima	Thelytokous	Yes	No	100	22
Kagoshima	Thelytokous	Yes	No	100	22
Kagoshima	Thelytokous	Yes	No	100	22
Kagoshima	Thelytokous	Yes	No	100	22
Kagoshima	Thelytokous	Yes	No	100	22
Kagoshima	Thelytokous	Yes	No	100	22
Kagoshima	Thelytokous	Yes	No	100	22
Kagoshima	Thelytokous	Yes	No	100	22
Kagoshima	Thelytokous	Yes	No	100	22
Kagoshima	Thelytokous	Yes	No	100	22
Kagoshima	Thelytokous	Yes	No	91	23
Kagoshima	Thelytokous	Yes	No	91	23
Kagoshima	Thelytokous	Yes	No	91	23
Kagoshima	Thelytokous	Yes	No	91	23
Kagoshima	Thelytokous	Yes	No	91	23
Kagoshima	Thelytokous	Yes	No	91	23
Kagoshima	Thelytokous	Yes	No	91	23
Kagoshima	Thelytokous	Yes	No	93	23
Kagoshima	Thelytokous	Yes	No	93	23
Kagoshima	Thelytokous	Yes	No	93	23
Kagoshima	Thelytokous	Yes	No	94	23
Kagoshima	Thelytokous	Yes	No	94	23
Kagoshima	Thelytokous	Yes	No	94	23
Kagoshima	Thelytokous	Yes	No	94	23
Kagoshima	Thelytokous	Yes	No	94	23
Kagoshima	Thelytokous	Yes	No	94	23
Kagoshima	Thelytokous	Yes	No	94	23
Kagoshima	Thelytokous	Yes	No	95	23
Kagoshima	Thelytokous	Yes	No	95	23
Kagoshima	Thelytokous	Yes	No	95	23
Kagoshima	Thelytokous	Yes	No	96	23
Kagoshima	Thelytokous	Yes	No	97	23
Kagoshima	Thelytokous	Yes	No	97	23
Kagoshima	Thelytokous	Yes	No	97	23
Kagoshima	Thelytokous	Yes	No	97	23
Kagoshima	Thelytokous	Yes	No	98	23
Kagoshima	Thelytokous	Yes	No	100	23
Kagoshima	Thelytokous	Yes	No	100	23
Kagoshima	Thelytokous	Yes	No	100	23
Kagoshima	Thelytokous	Yes	No	100	23
Kagoshima	Thelytokous	Yes	No	100	23
Kagoshima	Thelytokous	Yes	No	100	23
Kagoshima	Thelytokous	Yes	No	100	23
Kagoshima	Thelytokous	Yes	No	92	24
Kagoshima	Thelytokous	Yes	No	93	24
Kagoshima	Thelytokous	Yes	No	93	24
Kagoshima	Thelytokous	Yes	No	93	24
Kagoshima	Thelytokous	Yes	No	93	24
Kagoshima	Thelytokous	Yes	No	93	24
Kagoshima	Thelytokous	Yes	No	94	24
Kagoshima	Thelytokous	Yes	No	94	24
Kagoshima	Thelytokous	Yes	No	94	24
Kagoshima	Thelytokous	Yes	No	94	24
Kagoshima	Thelytokous	Yes	No	94	24
Kagoshima	Thelytokous	Yes	No	95	24
Kagoshima	Thelytokous	Yes	No	95	24
Kagoshima	Thelytokous	Yes	No	96	24
Kagoshima	Thelytokous	Yes	No	96	24
Kagoshima	Thelytokous	Yes	No	97	24
Kagoshima	Thelytokous	Yes	No	97	24
Kagoshima	Thelytokous	Yes	No	97	24
Kagoshima	Thelytokous	Yes	No	97	24
Kagoshima	Thelytokous	Yes	No	97	24
Kagoshima	Thelytokous	Yes	No	97	24
Kagoshima	Thelytokous	Yes	No	98	24
Kagoshima	Thelytokous	Yes	No	99	24
Kagoshima	Thelytokous	Yes	No	99	24
Kagoshima	Thelytokous	Yes	No	99	24
Kagoshima	Thelytokous	Yes	No	99	24
Kagoshima	Thelytokous	Yes	No	99	24
Kagoshima	Thelytokous	Yes	No	99	24
Kagoshima	Thelytokous	Yes	No	99	24
Kagoshima	Thelytokous	Yes	No	99	24
Kagoshima	Thelytokous	Yes	No	99	24
Kagoshima	Thelytokous	Yes	No	100	24
Kagoshima	Thelytokous	Yes	No	100	24
Kagoshima	Thelytokous	Yes	No	100	24
Kagoshima	Thelytokous	Yes	No	100	24
Kagoshima	Thelytokous	Yes	No	93	25
Kagoshima	Thelytokous	Yes	No	93	25
Kagoshima	Thelytokous	Yes	No	93	25
Kagoshima	Thelytokous	Yes	No	93	25
Kagoshima	Thelytokous	Yes	No	93	25
Kagoshima	Thelytokous	Yes	No	93	25
Kagoshima	Thelytokous	Yes	No	93	25
Kagoshima	Thelytokous	Yes	No	94	25
Kagoshima	Thelytokous	Yes	No	95	25
Kagoshima	Thelytokous	Yes	No	97	25
Kagoshima	Thelytokous	Yes	No	97	25
Kagoshima	Thelytokous	Yes	No	97	25
Kagoshima	Thelytokous	Yes	No	97	25
Kagoshima	Thelytokous	Yes	No	99	25
Kagoshima	Thelytokous	Yes	No	99	25
Kagoshima	Thelytokous	Yes	No	99	25
Kagoshima	Thelytokous	Yes	No	99	25
Kagoshima	Thelytokous	Yes	No	99	25
Kagoshima	Thelytokous	Yes	No	99	25
Kagoshima	Thelytokous	Yes	No	100	25
Kagoshima	Thelytokous	Yes	No	100	25
Kagoshima	Thelytokous	Yes	No	100	25
Kagoshima	Thelytokous	Yes	No	91	26
Kagoshima	Thelytokous	Yes	No	92	26
Kagoshima	Thelytokous	Yes	No	92	26
Kagoshima	Thelytokous	Yes	No	93	26
Kagoshima	Thelytokous	Yes	No	93	26
Kagoshima	Thelytokous	Yes	No	93	26
Kagoshima	Thelytokous	Yes	No	93	26
Kagoshima	Thelytokous	Yes	No	93	26
Kagoshima	Thelytokous	Yes	No	98	26
Kagoshima	Thelytokous	Yes	No	98	26
Kagoshima	Thelytokous	Yes	No	99	26
Kagoshima	Thelytokous	Yes	No	99	26
Kagoshima	Thelytokous	Yes	No	99	26
Kagoshima	Thelytokous	Yes	No	99	26
Kagoshima	Thelytokous	Yes	No	99	26
Kagoshima	Thelytokous	Yes	No	99	26
Kagoshima	Thelytokous	Yes	No	99	26
Kagoshima	Thelytokous	Yes	No	100	26
Kagoshima	Thelytokous	Yes	No	91	27
Kagoshima	Thelytokous	Yes	No	93	27
Kagoshima	Thelytokous	Yes	No	97	27
Kagoshima	Thelytokous	Yes	No	98	27
Kagoshima	Thelytokous	Yes	No	99	27
Kagoshima	Thelytokous	Yes	No	100	27
Kagoshima	Thelytokous	Yes	No	91	28
Kagoshima	Thelytokous	Yes	No	91	28
Kagoshima	Thelytokous	Yes	No	92	28
Kagoshima	Thelytokous	Yes	No	99	28
Kagoshima	Thelytokous	Yes	No	100	28
Kagoshima	Thelytokous	Yes	No	92	29
Kagoshima	Thelytokous	Yes	No	95	29
Kagoshima	Thelytokous	Yes	No	100	29
Kagoshima	Thelytokous	Yes	No	91	30
Kagoshima	Thelytokous	Yes	No	91	30
Kagoshima	Thelytokous	Yes	No	92	30
Kagoshima	Thelytokous	Yes	No	99	30
Kagoshima	Thelytokous	Yes	No	93	31
Kagoshima	Thelytokous	Yes	No	98	31
Kagoshima	Thelytokous	Yes	No	92	35
Kagoshima	Thelytokous	Yes	No	94	36
Kagoshima	Thelytokous	Yes	No	95	37
Kagoshima	Thelytokous	Yes	No	98	37
Kagoshima	Thelytokous	Yes	No	99	38
Kagoshima	Thelytokous	Yes	No	94	41
Kagoshima	Thelytokous	Yes	No	97	41
Kagoshima	Thelytokous	No	Yes	101	21
Kagoshima	Thelytokous	No	Yes	101	21
Kagoshima	Thelytokous	No	Yes	103	21
Kagoshima	Thelytokous	No	Yes	103	21
Kagoshima	Thelytokous	No	Yes	103	21
Kagoshima	Thelytokous	No	Yes	103	21
Kagoshima	Thelytokous	No	Yes	103	21
Kagoshima	Thelytokous	No	Yes	103	21
Kagoshima	Thelytokous	No	Yes	103	21
Kagoshima	Thelytokous	No	Yes	104	21
Kagoshima	Thelytokous	No	Yes	107	21
Kagoshima	Thelytokous	No	Yes	107	21
Kagoshima	Thelytokous	No	Yes	108	21
Kagoshima	Thelytokous	No	Yes	108	21
Kagoshima	Thelytokous	No	Yes	108	21
Kagoshima	Thelytokous	No	Yes	108	21
Kagoshima	Thelytokous	No	Yes	108	21
Kagoshima	Thelytokous	No	Yes	108	21
Kagoshima	Thelytokous	No	Yes	108	21
Kagoshima	Thelytokous	No	Yes	109	21
Kagoshima	Thelytokous	No	Yes	109	21
Kagoshima	Thelytokous	No	Yes	109	21
Kagoshima	Thelytokous	No	Yes	109	21
Kagoshima	Thelytokous	No	Yes	109	21
Kagoshima	Thelytokous	No	Yes	109	21
Kagoshima	Thelytokous	No	Yes	110	21
Kagoshima	Thelytokous	No	Yes	110	21
Kagoshima	Thelytokous	No	Yes	110	21
Kagoshima	Thelytokous	No	Yes	110	21
Kagoshima	Thelytokous	No	Yes	110	21
Kagoshima	Thelytokous	No	Yes	110	21
Kagoshima	Thelytokous	No	Yes	101	22
Kagoshima	Thelytokous	No	Yes	101	22
Kagoshima	Thelytokous	No	Yes	101	22
Kagoshima	Thelytokous	No	Yes	101	22
Kagoshima	Thelytokous	No	Yes	101	22
Kagoshima	Thelytokous	No	Yes	101	22
Kagoshima	Thelytokous	No	Yes	103	22
Kagoshima	Thelytokous	No	Yes	103	22
Kagoshima	Thelytokous	No	Yes	103	22
Kagoshima	Thelytokous	No	Yes	103	22
Kagoshima	Thelytokous	No	Yes	103	22
Kagoshima	Thelytokous	No	Yes	103	22
Kagoshima	Thelytokous	No	Yes	103	22
Kagoshima	Thelytokous	No	Yes	103	22
Kagoshima	Thelytokous	No	Yes	104	22
Kagoshima	Thelytokous	No	Yes	104	22
Kagoshima	Thelytokous	No	Yes	104	22
Kagoshima	Thelytokous	No	Yes	106	22
Kagoshima	Thelytokous	No	Yes	106	22
Kagoshima	Thelytokous	No	Yes	106	22
Kagoshima	Thelytokous	No	Yes	106	22
Kagoshima	Thelytokous	No	Yes	107	22
Kagoshima	Thelytokous	No	Yes	107	22
Kagoshima	Thelytokous	No	Yes	108	22
Kagoshima	Thelytokous	No	Yes	108	22
Kagoshima	Thelytokous	No	Yes	108	22
Kagoshima	Thelytokous	No	Yes	108	22
Kagoshima	Thelytokous	No	Yes	108	22
Kagoshima	Thelytokous	No	Yes	108	22
Kagoshima	Thelytokous	No	Yes	108	22
Kagoshima	Thelytokous	No	Yes	108	22
Kagoshima	Thelytokous	No	Yes	108	22
Kagoshima	Thelytokous	No	Yes	108	22
Kagoshima	Thelytokous	No	Yes	108	22
Kagoshima	Thelytokous	No	Yes	108	22
Kagoshima	Thelytokous	No	Yes	108	22
Kagoshima	Thelytokous	No	Yes	109	22
Kagoshima	Thelytokous	No	Yes	109	22
Kagoshima	Thelytokous	No	Yes	109	22
Kagoshima	Thelytokous	No	Yes	109	22
Kagoshima	Thelytokous	No	Yes	110	22
Kagoshima	Thelytokous	No	Yes	110	22
Kagoshima	Thelytokous	No	Yes	110	22
Kagoshima	Thelytokous	No	Yes	110	22
Kagoshima	Thelytokous	No	Yes	110	22
Kagoshima	Thelytokous	No	Yes	110	22
Kagoshima	Thelytokous	No	Yes	110	22
Kagoshima	Thelytokous	No	Yes	110	22
Kagoshima	Thelytokous	No	Yes	110	22
Kagoshima	Thelytokous	No	Yes	110	22
Kagoshima	Thelytokous	No	Yes	110	22
Kagoshima	Thelytokous	No	Yes	110	22
Kagoshima	Thelytokous	No	Yes	110	22
Kagoshima	Thelytokous	No	Yes	110	22
Kagoshima	Thelytokous	No	Yes	101	23
Kagoshima	Thelytokous	No	Yes	101	23
Kagoshima	Thelytokous	No	Yes	101	23
Kagoshima	Thelytokous	No	Yes	101	23
Kagoshima	Thelytokous	No	Yes	103	23
Kagoshima	Thelytokous	No	Yes	103	23
Kagoshima	Thelytokous	No	Yes	103	23
Kagoshima	Thelytokous	No	Yes	103	23
Kagoshima	Thelytokous	No	Yes	103	23
Kagoshima	Thelytokous	No	Yes	106	23
Kagoshima	Thelytokous	No	Yes	106	23
Kagoshima	Thelytokous	No	Yes	108	23
Kagoshima	Thelytokous	No	Yes	108	23
Kagoshima	Thelytokous	No	Yes	108	23
Kagoshima	Thelytokous	No	Yes	108	23
Kagoshima	Thelytokous	No	Yes	108	23
Kagoshima	Thelytokous	No	Yes	108	23
Kagoshima	Thelytokous	No	Yes	110	23
Kagoshima	Thelytokous	No	Yes	110	23
Kagoshima	Thelytokous	No	Yes	110	23
Kagoshima	Thelytokous	No	Yes	110	23
Kagoshima	Thelytokous	No	Yes	110	23
Kagoshima	Thelytokous	No	Yes	101	24
[truncated: 1,033 more rows]

## Sheet: Body size & potential fecundity
Asobara japonica line	Reproductive mode	Antibiotic treatment	Paraquat treatment	Tibia length (µm)	Potential fecundity (egg count)
Amami	Arrhenotokous	No	No	726.69	130
Amami	Arrhenotokous	No	No	777.2	136
Amami	Arrhenotokous	No	No	778.34	135
Amami	Arrhenotokous	No	No	793.38	145
Amami	Arrhenotokous	No	No	798.79	137
Amami	Arrhenotokous	No	No	699.34	121
Amami	Arrhenotokous	No	No	750.82	131
Amami	Arrhenotokous	No	No	738.65	113
Amami	Arrhenotokous	No	No	760	132
Amami	Arrhenotokous	No	No	759.43	124
Amami	Arrhenotokous	No	No	769.7	138
Amami	Arrhenotokous	Yes	No	692.42	108
Amami	Arrhenotokous	Yes	No	729.45	118
Amami	Arrhenotokous	Yes	No	690.36	106
Amami	Arrhenotokous	No	Yes	794.52	156
Amami	Arrhenotokous	No	Yes	777.76	141
Amami	Arrhenotokous	No	Yes	827.38	149
Amami	Arrhenotokous	No	Yes	659.74	118
Amami	Arrhenotokous	No	Yes	772.8	152
Amami	Arrhenotokous	No	Yes	652	84
Amami	Arrhenotokous	No	Yes	823.1	117
Amami	Arrhenotokous	Yes	No	693.27	122
Amami	Arrhenotokous	Yes	No	705.77	121
Amami	Arrhenotokous	Yes	No	730.08	116
Amami	Arrhenotokous	Yes	No	795.92	152
Amami	Arrhenotokous	No	Yes	714.22	117
Amami	Arrhenotokous	No	Yes	738.32	120
Amami	Arrhenotokous	No	Yes	734.01	125
Amami	Arrhenotokous	No	Yes	722.55	126
Amami	Arrhenotokous	No	Yes	715.67	101
Amami	Arrhenotokous	No	Yes	727.14	78
Amami	Arrhenotokous	No	Yes	749.48	106
Amami	Arrhenotokous	No	Yes	777.55	100
Amami	Arrhenotokous	No	No	769.72	131
Amami	Arrhenotokous	No	No	706.94	121
Amami	Arrhenotokous	No	No	728.24	113
Amami	Arrhenotokous	No	No	774.1	136
Amami	Arrhenotokous	No	Yes	747.27	122
Amami	Arrhenotokous	No	Yes	801.98	143
Amami	Arrhenotokous	Yes	Yes	739.61	133
Amami	Arrhenotokous	Yes	Yes	746.37	117
Amami	Arrhenotokous	No	No	735	125
Amami	Arrhenotokous	No	No	780.81	132
Amami	Arrhenotokous	No	No	663.12	127
Amami	Arrhenotokous	No	No	727.12	138
Amami	Arrhenotokous	No	No	729.45	118
Amami	Arrhenotokous	Yes	No	621.09	106
Amami	Arrhenotokous	Yes	No	757.75	110
Amami	Arrhenotokous	Yes	No	632.99	105
Amami	Arrhenotokous	Yes	No	659.34	120
Amami	Arrhenotokous	Yes	No	733.02	128
Amami	Arrhenotokous	No	Yes	698.96	110
Amami	Arrhenotokous	Yes	No	679.73	109
Amami	Arrhenotokous	Yes	No	709.49	128
Amami	Arrhenotokous	Yes	No	647.29	102
Amami	Arrhenotokous	Yes	No	780.44	135
Amami	Arrhenotokous	Yes	No	610.79	92
Amami	Arrhenotokous	Yes	No	674	98
Amami	Arrhenotokous	Yes	No	629.78	95
Amami	Arrhenotokous	Yes	No	673.39	118
Amami	Arrhenotokous	No	Yes	704.95	104
Amami	Arrhenotokous	Yes	Yes	714.89	121
Amami	Arrhenotokous	Yes	Yes	656.56	96
Amami	Arrhenotokous	Yes	Yes	673.96	108
Amami	Arrhenotokous	Yes	Yes	700.31	100
Amami	Arrhenotokous	Yes	Yes	708.34	116
Amami	Arrhenotokous	No	Yes	632.71	90
Amami	Arrhenotokous	Yes	Yes	604.66	87
Amami	Arrhenotokous	Yes	Yes	642.56	78
Amami	Arrhenotokous	Yes	Yes	653.71	86
Amami	Arrhenotokous	Yes	Yes	696.47	130
Amami	Arrhenotokous	Yes	Yes	690.42	89
Amami	Arrhenotokous	Yes	Yes	697.61	88
Amami	Arrhenotokous	Yes	Yes	703.34	87
Amami	Arrhenotokous	Yes	Yes	684.23	86
Amami	Arrhenotokous	Yes	Yes	658.79	101
Amami	Arrhenotokous	Yes	Yes	722.42	142
Amami	Arrhenotokous	Yes	Yes	617.32	75
Amami	Arrhenotokous	Yes	Yes	638.16	94
Amami	Arrhenotokous	Yes	Yes	665.02	114
Iriomote	Arrhenotokous	No	No	750.74	92
Iriomote	Arrhenotokous	No	No	726.74	86
Iriomote	Arrhenotokous	No	No	792.53	113
Iriomote	Arrhenotokous	No	No	765.66	108
Iriomote	Arrhenotokous	No	No	751.49	99
Iriomote	Arrhenotokous	No	No	792.16	94
Iriomote	Arrhenotokous	No	No	827.34	113
Iriomote	Arrhenotokous	No	No	786.14	98
Iriomote	Arrhenotokous	No	No	818.55	110
Iriomote	Arrhenotokous	No	No	761.02	87
Iriomote	Arrhenotokous	No	No	773.04	95
Iriomote	Arrhenotokous	No	No	773.96	94
Iriomote	Arrhenotokous	No	No	765.2	101
Iriomote	Arrhenotokous	No	No	764.08	98
Iriomote	Arrhenotokous	No	No	827.15	118
Iriomote	Arrhenotokous	No	No	732.99	84
Iriomote	Arrhenotokous	No	No	833.88	118
Iriomote	Arrhenotokous	No	No	816.17	88
Iriomote	Arrhenotokous	Yes	No	657.43	76
Iriomote	Arrhenotokous	Yes	No	763.95	100
Iriomote	Arrhenotokous	Yes	No	767.39	85
Iriomote	Arrhenotokous	Yes	No	704.6	89
Iriomote	Arrhenotokous	Yes	No	710.48	76
Iriomote	Arrhenotokous	Yes	No	774.9	97
Iriomote	Arrhenotokous	Yes	No	709.95	78
Iriomote	Arrhenotokous	Yes	No	744.39	93
Iriomote	Arrhenotokous	No	Yes	678.39	79
Iriomote	Arrhenotokous	No	Yes	807.22	118
Iriomote	Arrhenotokous	No	Yes	769.44	82
Iriomote	Arrhenotokous	No	Yes	794.64	108
Iriomote	Arrhenotokous	No	Yes	744.53	83
Iriomote	Arrhenotokous	No	Yes	794.79	103
Iriomote	Arrhenotokous	No	Yes	761.39	98
Iriomote	Arrhenotokous	No	Yes	677.07	74
Iriomote	Arrhenotokous	No	Yes	743.36	94
Iriomote	Arrhenotokous	Yes	No	773.98	49
Iriomote	Arrhenotokous	Yes	No	796.75	108
Iriomote	Arrhenotokous	Yes	No	681.6	66
Iriomote	Arrhenotokous	Yes	No	760.57	104
Iriomote	Arrhenotokous	Yes	No	747.46	90
Iriomote	Arrhenotokous	Yes	No	698.75	72
Iriomote	Arrhenotokous	Yes	No	671.09	58
Iriomote	Arrhenotokous	Yes	No	745.98	79
Iriomote	Arrhenotokous	Yes	No	717.19	91
Iriomote	Arrhenotokous	Yes	No	653.84	71
Iriomote	Arrhenotokous	Yes	No	731.72	77
Iriomote	Arrhenotokous	Yes	No	791.58	99
Iriomote	Arrhenotokous	No	Yes	825.29	107
Iriomote	Arrhenotokous	No	Yes	712.26	72
Iriomote	Arrhenotokous	No	Yes	700.31	90
Iriomote	Arrhenotokous	No	Yes	695.03	75
Iriomote	Arrhenotokous	No	Yes	718.72	87
Iriomote	Arrhenotokous	No	Yes	787.79	90
Iriomote	Arrhenotokous	No	Yes	813.62	115
Iriomote	Arrhenotokous	No	Yes	741.43	82
Iriomote	Arrhenotokous	No	Yes	818.54	100
Iriomote	Arrhenotokous	No	Yes	733.66	74
Iriomote	Arrhenotokous	No	Yes	747.22	84
Iriomote	Arrhenotokous	No	No	717.14	89
Iriomote	Arrhenotokous	Yes	Yes	639.29	65
Iriomote	Arrhenotokous	Yes	Yes	711.16	98
Iriomote	Arrhenotokous	No	No	762.27	84
Iriomote	Arrhenotokous	Yes	Yes	727.46	72
Iriomote	Arrhenotokous	Yes	Yes	653.67	73
Iriomote	Arrhenotokous	Yes	Yes	620.25	70
Iriomote	Arrhenotokous	Yes	Yes	714.04	99
Iriomote	Arrhenotokous	Yes	Yes	633.42	63
Iriomote	Arrhenotokous	Yes	Yes	637.3	80
Iriomote	Arrhenotokous	Yes	Yes	658.09	74
Iriomote	Arrhenotokous	Yes	Yes	612.92	65
Iriomote	Arrhenotokous	Yes	Yes	591.63	56
Iriomote	Arrhenotokous	Yes	Yes	612.23	62
Iriomote	Arrhenotokous	Yes	Yes	626.69	75
Iriomote	Arrhenotokous	Yes	Yes	683.42	78
Iriomote	Arrhenotokous	Yes	Yes	617.13	58
Iriomote	Arrhenotokous	Yes	Yes	558.56	54
Iriomote	Arrhenotokous	Yes	Yes	624.63	73
Iriomote	Arrhenotokous	Yes	Yes	559.06	49
Iriomote	Arrhenotokous	Yes	Yes	590.48	64
Kagoshima	Thelytokous	No	Yes	813.56	121
Kagoshima	Thelytokous	No	Yes	818.15	116
Kagoshima	Thelytokous	No	Yes	779.38	115
Kagoshima	Thelytokous	No	Yes	772.9	112
Kagoshima	Thelytokous	No	Yes	832.64	130
Kagoshima	Thelytokous	No	Yes	855.23	128
Kagoshima	Thelytokous	No	Yes	797.9	115
Kagoshima	Thelytokous	No	Yes	732.35	91
Kagoshima	Thelytokous	No	Yes	748.84	106
Kagoshima	Thelytokous	No	Yes	795.23	112
Kagoshima	Thelytokous	No	Yes	765.82	108
Kagoshima	Thelytokous	No	Yes	822.25	118
Kagoshima	Thelytokous	No	No	858.94	140
Kagoshima	Thelytokous	No	No	784.76	112
Kagoshima	Thelytokous	No	No	813.54	109
Kagoshima	Thelytokous	No	No	741.04	90
Kagoshima	Thelytokous	No	No	844.38	132
Kagoshima	Thelytokous	No	No	718.69	93
Kagoshima	Thelytokous	No	No	863.16	126
Kagoshima	Thelytokous	No	No	767.08	102
Kagoshima	Thelytokous	No	No	791.32	121
Kagoshima	Thelytokous	No	No	824.93	128
Kagoshima	Thelytokous	No	No	665.85	82
Kagoshima	Thelytokous	No	No	823.34	127
Kagoshima	Thelytokous	No	No	694.57	83
Kagoshima	Thelytokous	No	No	775.06	105
Kagoshima	Thelytokous	No	No	748.87	97
Kagoshima	Thelytokous	No	No	786.56	103
Kagoshima	Thelytokous	No	No	780.52	127
Kagoshima	Thelytokous	No	No	842.03	136
Kagoshima	Thelytokous	No	No	733.1	95
Kagoshima	Thelytokous	No	No	800.27	115
Kagoshima	Thelytokous	Yes	No	720.27	100
Kagoshima	Thelytokous	Yes	No	700.58	100
Kagoshima	Thelytokous	Yes	No	752.45	116
Kagoshima	Thelytokous	Yes	No	758.63	93
Kagoshima	Thelytokous	Yes	No	649.26	83
Kagoshima	Thelytokous	Yes	No	775.82	106
Kagoshima	Thelytokous	Yes	No	697.58	97
Kagoshima	Thelytokous	Yes	No	693.98	89
Kagoshima	Thelytokous	Yes	No	782.47	108
Kagoshima	Thelytokous	Yes	No	676.69	84
Kagoshima	Thelytokous	No	Yes	760.68	100
Kagoshima	Thelytokous	No	Yes	707.65	106
Kagoshima	Thelytokous	No	Yes	733.4	92
Kagoshima	Thelytokous	No	Yes	640.77	74
Kagoshima	Thelytokous	No	Yes	710.53	100
Kagoshima	Thelytokous	No	Yes	692.86	87
Kagoshima	Thelytokous	Yes	No	702.12	106
Kagoshima	Thelytokous	Yes	No	716.4	110
Kagoshima	Thelytokous	Yes	No	710.28	85
Kagoshima	Thelytokous	Yes	No	708.22	108
Kagoshima	Thelytokous	Yes	No	675.69	80
Kagoshima	Thelytokous	Yes	No	766.35	112
Kagoshima	Thelytokous	Yes	No	805.46	110
Kagoshima	Thelytokous	No	Yes	726.26	104
Kagoshima	Thelytokous	No	Yes	654.59	78
Kagoshima	Thelytokous	Yes	No	718.57	90
Kagoshima	Thelytokous	Yes	No	632.81	89
Kagoshima	Thelytokous	Yes	No	723.52	91
Kagoshima	Thelytokous	Yes	Yes	607.3	64
Kagoshima	Thelytokous	Yes	Yes	563.92	62
Kagoshima	Thelytokous	Yes	Yes	629.27	72
Kagoshima	Thelytokous	Yes	Yes	628.94	79
Kagoshima	Thelytokous	Yes	Yes	588.72	63
Kagoshima	Thelytokous	Yes	Yes	575.43	61
Kagoshima	Thelytokous	Yes	Yes	604.03	59
Kagoshima	Thelytokous	Yes	Yes	657.77	78
Kagoshima	Thelytokous	Yes	Yes	547.41	53
Kagoshima	Thelytokous	Yes	Yes	616.74	74
Kagoshima	Thelytokous	Yes	Yes	612.35	72
Kagoshima	Thelytokous	Yes	Yes	660.62	85
Kagoshima	Thelytokous	Yes	Yes	554.41	47
Kagoshima	Thelytokous	Yes	Yes	586.17	77
Kagoshima	Thelytokous	Yes	Yes	634.51	79
Kagoshima	Thelytokous	Yes	Yes	697.82	93
Kagoshima	Thelytokous	Yes	Yes	639.9	70
Kagoshima	Thelytokous	Yes	Yes	652.47	82
Kagoshima	Thelytokous	Yes	Yes	610.39	68
Kagoshima	Thelytokous	Yes	Yes	582.86	58
Tokyo	Thelytokous	No	No	730.99	113
Tokyo	Thelytokous	No	No	716.18	110
Tokyo	Thelytokous	No	No	740.42	118
Tokyo	Thelytokous	No	No	756.09	127
Tokyo	Thelytokous	No	No	676.32	10
Tokyo	Thelytokous	Yes	No	643.46	103
Tokyo	Thelytokous	Yes	No	746.98	123
Tokyo	Thelytokous	Yes	No	742.75	128
Tokyo	Thelytokous	Yes	No	696.27	117
Tokyo	Thelytokous	Yes	No	708.14	117
Tokyo	Thelytokous	Yes	No	738.66	135
Tokyo	Thelytokous	Yes	No	796.23	137
Tokyo	Thelytokous	No	No	696.1	104
Tokyo	Thelytokous	No	No	647.69	101
Tokyo	Thelytokous	No	No	679.63	97
Tokyo	Thelytokous	No	No	694.48	123
Tokyo	Thelytokous	No	No	728.03	125
Tokyo	Thelytokous	No	No	705.38	102
Tokyo	Thelytokous	No	No	734.59	116
Tokyo	Thelytokous	No	No	674.57	115
Tokyo	Thelytokous	No	No	751.15	132
Tokyo	Thelytokous	No	No	627.93	85
Tokyo	Thelytokous	Yes	No	772.51	135
Tokyo	Thelytokous	Yes	No	683.85	98
Tokyo	Thelytokous	Yes	No	753.51	132
Tokyo	Thelytokous	Yes	No	747.65	113
Tokyo	Thelytokous	Yes	No	676.69	96
Tokyo	Thelytokous	Yes	No	676.62	99
Tokyo	Thelytokous	Yes	No	711.01	83
Tokyo	Thelytokous	Yes	No	748.5	136
Tokyo	Thelytokous	Yes	No	750.28	112
Tokyo	Thelytokous	Yes	No	685.8	95
Tokyo	Thelytokous	Yes	No	732.53	120
Tokyo	Thelytokous	No	No	642.86	86
Tokyo	Thelytokous	No	No	753.44	140
Tokyo	Thelytokous	No	No	823.54	147
Tokyo	Thelytokous	No	Yes	728.96	114
Tokyo	Thelytokous	No	Yes	629.15	50
Tokyo	Thelytokous	No	Yes	807.55	121
Tokyo	Thelytokous	No	Yes	696.48	86
Tokyo	Thelytokous	No	No	772.11	143
Tokyo	Thelytokous	No	No	761.39	117
Tokyo	Thelytokous	No	Yes	743.22	105
Tokyo	Thelytokous	No	Yes	702.67	102
Tokyo	Thelytokous	No	Yes	665.65	84
Tokyo	Thelytokous	No	Yes	628.82	52
Tokyo	Thelytokous	No	Yes	729.14	118
Tokyo	Thelytokous	No	Yes	768.3	125
Tokyo	Thelytokous	No	Yes	729.15	110
Tokyo	Thelytokous	Yes	Yes	698.47	104
Tokyo	Thelytokous	Yes	Yes	627.74	92
Tokyo	Thelytokous	No	Yes	660	88
Tokyo	Thelytokous	No	Yes	611.68	69
Tokyo	Thelytokous	No	Yes	726.7	106
Tokyo	Thelytokous	No	Yes	707.12	106
Tokyo	Thelytokous	No	Yes	665.74	90
Tokyo	Thelytokous	No	Yes	781.12	124
Tokyo	Thelytokous	No	Yes	768.78	127
Tokyo	Thelytokous	No	Yes	715.52	116
Tokyo	Thelytokous	Yes	No	664.08	87
Tokyo	Thelytokous	Yes	Yes	666.16	106
Tokyo	Thelytokous	Yes	Yes	630.79	96
Tokyo	Thelytokous	Yes	Yes	672.19	105
Tokyo	Thelytokous	Yes	Yes	583.62	115
Tokyo	Thelytokous	Yes	Yes	615.64	81
Tokyo	Thelytokous	Yes	No	752.54	118
Tokyo	Thelytokous	Yes	Yes	630.19	91
Tokyo	Thelytokous	No	Yes	664.4	68
Tokyo	Thelytokous	Yes	Yes	567.1	60
Tokyo	Thelytokous	Yes	Yes	673.84	97
Tokyo	Thelytokous	Yes	Yes	626.69	83
Tokyo	Thelytokous	Yes	Yes	704.33	106
Tokyo	Thelytokous	Yes	Yes	681.88	94
Tokyo	Thelytokous	Yes	Yes	627.52	76
Tokyo	Thelytokous	Yes	Yes	628.98	82
Tokyo	Thelytokous	Yes	Yes	610.66	66
Tokyo	Thelytokous	Yes	Yes	670.32	102
Tokyo	Thelytokous	Yes	Yes	622.87	81
Tokyo	Thelytokous	Yes	Yes	598.1	84
Tokyo	Thelytokous	Yes	Yes	620.01	78

## Sheet: Parasitic success
Asobara japonica line	Reproductive mode	Antibiotic treatment	Paraquat treatment	Vial	Emerging wasps (pi) (= success in the binomial model)	Emerging flies (di)	Total	dm-di	Parasitic failure (rounded (dm-di)-pi)	Parasitic success (pi/(dm-di))
Amami	Arrhenotokous	No	No	1	38	5	43	50.8	13	0.748031
Amami	Arrhenotokous	No	No	2	30	3	33	52.8	23	0.568182
Amami	Arrhenotokous	No	No	3	39	2	41	53.8	15	0.724907
Amami	Arrhenotokous	No	No	4	44	3	47	52.8	9	0.833333
Amami	Arrhenotokous	No	No	5	53	0	53	55.8	3	0.949821
Amami	Arrhenotokous	No	No	6	16	35	51	20.8	5	0.769231
Amami	Arrhenotokous	No	No	7	37	2	39	53.8	17	0.687732
Amami	Arrhenotokous	No	No	8	44	1	45	54.8	11	0.80292
Amami	Arrhenotokous	No	No	9	24	5	29	50.8	27	0.472441
Amami	Arrhenotokous	No	No	10	56	0	56	56	0	1
Amami	Arrhenotokous	Yes	No	11	31	24	55	34.1	3	0.909091
Amami	Arrhenotokous	Yes	No	12	39	2	41	56.1	17	0.695187
Amami	Arrhenotokous	Yes	No	13	48	11	59	48	0	1
Amami	Arrhenotokous	Yes	No	14	54	1	55	57.1	3	0.945709
Amami	Arrhenotokous	Yes	No	15	18	32	50	26.1	8	0.689655
Amami	Arrhenotokous	Yes	No	16	41	16	57	42.1	1	0.973872
Amami	Arrhenotokous	Yes	No	17	36	37	73	36	0	1
Amami	Arrhenotokous	Yes	No	18	49	11	60	49	0	1
Amami	Arrhenotokous	Yes	No	19	54	0	54	58.1	4	0.929432
Amami	Arrhenotokous	Yes	No	20	41	8	49	50.1	9	0.818363
Amami	Arrhenotokous	No	Yes	21	26	0	26	56.7	31	0.458554
Amami	Arrhenotokous	No	Yes	22	30	15	45	41.7	12	0.719424
Amami	Arrhenotokous	No	Yes	23	20	0	20	56.7	37	0.352734
Amami	Arrhenotokous	No	Yes	24	18	39	57	18	0	1
Amami	Arrhenotokous	No	Yes	25	37	13	50	43.7	7	0.846682
Amami	Arrhenotokous	No	Yes	26	34	10	44	46.7	13	0.728051
Amami	Arrhenotokous	No	Yes	27	41	4	45	52.7	12	0.777989
Amami	Arrhenotokous	No	Yes	28	22	28	50	28.7	7	0.766551
Amami	Arrhenotokous	No	Yes	29	13	6	19	50.7	38	0.25641
Amami	Arrhenotokous	No	Yes	30	44	3	47	53.7	10	0.819367
Amami	Arrhenotokous	Yes	Yes	31	15	9	24	24.2	9	0.619835
Amami	Arrhenotokous	Yes	Yes	32	30	1	31	32.2	2	0.931677
Amami	Arrhenotokous	Yes	Yes	33	16	2	18	31.2	15	0.512821
Amami	Arrhenotokous	Yes	Yes	34	22	2	24	31.2	9	0.705128
Amami	Arrhenotokous	Yes	Yes	35	10	0	10	33.2	23	0.301205
Amami	Arrhenotokous	Yes	Yes	36	3	0	3	33.2	30	0.0903614
Amami	Arrhenotokous	Yes	Yes	37	9	15	24	18.2	9	0.494505
Amami	Arrhenotokous	Yes	Yes	38	9	0	9	33.2	24	0.271084
Amami	Arrhenotokous	Yes	Yes	39	26	0	26	33.2	7	0.783133
Amami	Arrhenotokous	Yes	Yes	40	13	10	23	23.2	10	0.560345
Iriomote	Arrhenotokous	No	No	41	38	0	38	55.8	18	0.681004
Iriomote	Arrhenotokous	No	No	42	43	0	43	55.8	13	0.770609
Iriomote	Arrhenotokous	No	No	43	13	3	16	52.8	40	0.246212
Iriomote	Arrhenotokous	No	No	44	34	0	34	55.8	22	0.609319
Iriomote	Arrhenotokous	No	No	45	35	1	36	54.8	20	0.638686
Iriomote	Arrhenotokous	No	No	46	45	5	50	50.8	6	0.885827
Iriomote	Arrhenotokous	No	No	47	40	10	50	45.8	6	0.873362
Iriomote	Arrhenotokous	No	No	48	28	7	35	48.8	21	0.57377
Iriomote	Arrhenotokous	No	No	49	42	0	42	55.8	14	0.752688
Iriomote	Arrhenotokous	No	No	50	38	0	38	55.8	18	0.681004
Iriomote	Arrhenotokous	Yes	No	51	56	2	58	56.1	0	0.998217
Iriomote	Arrhenotokous	Yes	No	52	24	1	25	57.1	33	0.420315
Iriomote	Arrhenotokous	Yes	No	53	48	0	48	58.1	10	0.826162
Iriomote	Arrhenotokous	Yes	No	54	35	0	35	58.1	23	0.60241
Iriomote	Arrhenotokous	Yes	No	55	54	0	54	58.1	4	0.929432
Iriomote	Arrhenotokous	Yes	No	56	52	0	52	58.1	6	0.895009
Iriomote	Arrhenotokous	Yes	No	57	53	0	53	58.1	5	0.91222
Iriomote	Arrhenotokous	Yes	No	58	54	0	54	58.1	4	0.929432
Iriomote	Arrhenotokous	Yes	No	59	64	4	68	64	0	1
Iriomote	Arrhenotokous	Yes	No	60	36	1	37	57.1	21	0.630473
Iriomote	Arrhenotokous	No	Yes	61	27	15	42	41.7	15	0.647482
Iriomote	Arrhenotokous	No	Yes	62	7	0	7	56.7	50	0.123457
Iriomote	Arrhenotokous	No	Yes	63	27	1	28	55.7	29	0.48474
Iriomote	Arrhenotokous	No	Yes	64	30	1	31	55.7	26	0.5386
Iriomote	Arrhenotokous	No	Yes	65	11	0	11	56.7	46	0.194004
Iriomote	Arrhenotokous	No	Yes	66	31	32	63	31	0	1
Iriomote	Arrhenotokous	No	Yes	67	7	11	18	45.7	39	0.153173
Iriomote	Arrhenotokous	No	Yes	68	33	2	35	54.7	22	0.603291
Iriomote	Arrhenotokous	No	Yes	69	52	8	60	52	0	1
Iriomote	Arrhenotokous	No	Yes	70	42	5	47	51.7	10	0.812379
Iriomote	Arrhenotokous	Yes	Yes	71	3	0	3	33.2	30	0.0903614
Iriomote	Arrhenotokous	Yes	Yes	72	8	0	8	33.2	25	0.240964
Iriomote	Arrhenotokous	Yes	Yes	74	19	0	19	33.2	14	0.572289
Iriomote	Arrhenotokous	Yes	Yes	75	2	0	2	33.2	31	0.060241
Iriomote	Arrhenotokous	Yes	Yes	76	2	0	2	33.2	31	0.060241
Iriomote	Arrhenotokous	Yes	Yes	77	11	0	11	33.2	22	0.331325
Iriomote	Arrhenotokous	Yes	Yes	78	12	0	12	33.2	21	0.361446
Iriomote	Arrhenotokous	Yes	Yes	79	24	0	24	33.2	9	0.722892
Iriomote	Arrhenotokous	Yes	Yes	80	10	0	10	33.2	23	0.301205
Kagoshima	Thelytokous	No	No	81	29	4	33	51.8	23	0.559846
Kagoshima	Thelytokous	No	No	82	31	7	38	48.8	18	0.635246
Kagoshima	Thelytokous	No	No	83	35	2	37	53.8	19	0.650558
Kagoshima	Thelytokous	No	No	84	46	0	46	55.8	10	0.824373
Kagoshima	Thelytokous	No	No	85	26	55	81	26	0	1
Kagoshima	Thelytokous	No	No	86	53	7	60	53	0	1
Kagoshima	Thelytokous	No	No	87	40	3	43	52.8	13	0.757576
Kagoshima	Thelytokous	No	No	88	27	15	42	40.8	14	0.661765
Kagoshima	Thelytokous	No	No	89	35	0	35	55.8	21	0.62724
Kagoshima	Thelytokous	No	No	90	43	1	44	54.8	12	0.784672
Kagoshima	Thelytokous	Yes	No	91	23	12	35	46.1	23	0.498915
Kagoshima	Thelytokous	Yes	No	92	8	33	41	25.1	17	0.318725
Kagoshima	Thelytokous	Yes	No	93	23	27	50	31.1	8	0.73955
Kagoshima	Thelytokous	Yes	No	94	28	15	43	43.1	15	0.649652
Kagoshima	Thelytokous	Yes	No	95	25	6	31	52.1	27	0.479846
Kagoshima	Thelytokous	Yes	No	96	4	29	33	29.1	25	0.137457
Kagoshima	Thelytokous	Yes	No	97	19	10	29	48.1	29	0.39501
Kagoshima	Thelytokous	Yes	No	98	17	28	45	30.1	13	0.564784
Kagoshima	Thelytokous	Yes	No	99	26	21	47	37.1	11	0.700809
Kagoshima	Thelytokous	Yes	No	100	32	14	46	44.1	12	0.725624
Kagoshima	Thelytokous	No	Yes	101	18	9	27	47.7	30	0.377358
Kagoshima	Thelytokous	No	Yes	103	31	6	37	50.7	20	0.61144
Kagoshima	Thelytokous	No	Yes	104	9	28	37	28.7	20	0.313589
Kagoshima	Thelytokous	No	Yes	106	12	33	45	23.7	12	0.506329
Kagoshima	Thelytokous	No	Yes	107	8	48	56	8.7	1	0.91954
Kagoshima	Thelytokous	No	Yes	108	29	13	42	43.7	15	0.663616
Kagoshima	Thelytokous	No	Yes	109	12	6	18	50.7	39	0.236686
Kagoshima	Thelytokous	No	Yes	110	33	22	55	34.7	2	0.951009
Kagoshima	Thelytokous	Yes	Yes	111	9	26	35	9	0	1
Kagoshima	Thelytokous	Yes	Yes	112	5	14	19	19.2	14	0.260417
Kagoshima	Thelytokous	Yes	Yes	113	3	0	3	33.2	30	0.0903614
Kagoshima	Thelytokous	Yes	Yes	114	16	1	17	32.2	16	0.496894
Kagoshima	Thelytokous	Yes	Yes	115	6	16	22	17.2	11	0.348837
Kagoshima	Thelytokous	Yes	Yes	116	15	1	16	32.2	17	0.465839
Kagoshima	Thelytokous	Yes	Yes	117	19	3	22	30.2	11	0.629139
Kagoshima	Thelytokous	Yes	Yes	118	22	1	23	32.2	10	0.68323
Kagoshima	Thelytokous	Yes	Yes	119	14	7	21	26.2	12	0.534351
Kagoshima	Thelytokous	Yes	Yes	120	7	5	12	28.2	21	0.248227
Tokyo	Thelytokous	No	No	121	37	9	46	46.8	10	0.790598
Tokyo	Thelytokous	No	No	122	35	1	36	54.8	20	0.638686
Tokyo	Thelytokous	No	No	123	42	0	42	55.8	14	0.752688
Tokyo	Thelytokous	No	No	124	36	7	43	48.8	13	0.737705
Tokyo	Thelytokous	No	No	125	31	4	35	51.8	21	0.598456
Tokyo	Thelytokous	No	No	126	35	0	35	55.8	21	0.62724
Tokyo	Thelytokous	No	No	127	40	3	43	52.8	13	0.757576
Tokyo	Thelytokous	No	No	128	39	5	44	50.8	12	0.767717
Tokyo	Thelytokous	No	No	129	20	28	48	27.8	8	0.719424
Tokyo	Thelytokous	No	No	130	5	62	67	5	0	1
Tokyo	Thelytokous	Yes	No	131	29	0	29	58.1	29	0.499139
Tokyo	Thelytokous	Yes	No	132	41	0	41	58.1	17	0.70568
Tokyo	Thelytokous	Yes	No	133	24	0	24	58.1	34	0.413081
Tokyo	Thelytokous	Yes	No	134	53	1	54	57.1	4	0.928196
Tokyo	Thelytokous	Yes	No	135	53	1	54	57.1	4	0.928196
Tokyo	Thelytokous	Yes	No	136	32	18	50	40.1	8	0.798005
Tokyo	Thelytokous	Yes	No	137	25	19	44	39.1	14	0.639386
Tokyo	Thelytokous	Yes	No	138	42	0	42	58.1	16	0.722892
Tokyo	Thelytokous	Yes	No	139	22	0	22	58.1	36	0.378657
Tokyo	Thelytokous	Yes	No	140	44	0	44	58.1	14	0.757315
Tokyo	Thelytokous	No	Yes	142	3	0	3	56.7	54	0.0529101
Tokyo	Thelytokous	No	Yes	143	2	0	2	56.7	55	0.0352734
Tokyo	Thelytokous	No	Yes	144	30	6	36	50.7	21	0.591716
Tokyo	Thelytokous	No	Yes	145	20	1	21	55.7	36	0.359066
Tokyo	Thelytokous	No	Yes	146	10	2	12	54.7	45	0.182815
Tokyo	Thelytokous	No	Yes	148	17	1	18	55.7	39	0.305206
Tokyo	Thelytokous	No	Yes	149	16	0	16	56.7	41	0.282187
Tokyo	Thelytokous	No	Yes	150	22	7	29	49.7	28	0.442656
Tokyo	Thelytokous	Yes	Yes	151	2	0	2	33.2	31	0.060241
Tokyo	Thelytokous	Yes	Yes	152	8	0	8	33.2	25	0.240964
Tokyo	Thelytokous	Yes	Yes	153	8	0	8	33.2	25	0.240964
Tokyo	Thelytokous	Yes	Yes	154	13	0	13	33.2	20	0.391566
Tokyo	Thelytokous	Yes	Yes	155	1	29	30	4.2	3	0.238095
Tokyo	Thelytokous	Yes	Yes	156	3	0	3	33.2	30	0.0903614
Tokyo	Thelytokous	Yes	Yes	157	4	0	4	33.2	29	0.120482
Tokyo	Thelytokous	Yes	Yes	158	26	0	26	33.2	7	0.783133
Tokyo	Thelytokous	Yes	Yes	159	9	0	9	33.2	24	0.271084
Tokyo	Thelytokous	Yes	Yes	160	1	0	1	33.2	32	0.0301205
